# Supplementary material for: Raspberry plant stress detection using hyperspectral imaging
Source: Plant Direct. 2023 Mar 16;7(3):e490. doi: 10.1002/pld3.490 (PMC10020142; doi:10.1002/pld3.490)
Supplement: Supplementary file 2 — Table S1. Supporting Information. [file PLD3-7-e490-s004.xlsx]

## Sheet: Leaf nos
Genotype	Treatment	d20161129	d20161212	d20161219	d20170105	d20170110	d20170116	d20170124	d20170130	d20170206	d20170215	d20170220	d20170227	d20170308	d20170313	d20170320	d20170327	d20170403
0946/12	Low water	8	7.875	7.5	7.375	10.625	10.25	10.625	13.75	16	18.875	21.875	22.125	28.25	31.625	34	37.5	45.125
	High water	7.75	8.125	6.875	8.14286	9.75	11	11.375	13.5	16.25	18.375	19.875	23.5	32.375	38.375	47.75	57.5	64.25
	Root rot	8.375	8.375	7.875	8.125	11.375	13	14.5	17.5	20.875	23.125	26.5	31	37.625	43.125	50.625	58.25	64.375
	Vine weevil	8.125	8.625	8.625	7.25	10.5	11.375	12.5	14.125	17	25.25	31.25	38	47.375	55	61.5	66.5	73.625
Latham	Low water	9.625	10.5	9.75	8.5	10.25	11.25	9.875	10.5	11.75	12.75	13	13.875	16.125	18.625	22.8571	24.75	28.5
	High water	9.75	10.625	10	8	10.5	11.125	11.125	13.625	15.75	17.125	19.375	20.375	23.5	32.625	37.875	45.875	58.125
	Root rot	9.5	10.625	10	10	14.125	15	15.5	17.625	20.75	22.75	25.5	26.25	29.5	34.875	41.125	48.25	52.625
	Vine weevil	8.625	9.375	9.875	9.625	13	14	15.25	17.875	20.25	23.25	25.75	26	31.375	36.75	40	47.125	52.875
Moy	Low water	8.33333	8.83333	7.5	4.5	6.5	6.125	7.25	9.125	10.625	11.875	13.125	15.8571	17	17.7143	18.5714	19	21.4286
	High water	6.28571	7.14286	6	6.375	7.375	8	9	11.375	12.625	14.5	16.375	18.5	21.25	24.125	27.875	30.375	33.5
	Root rot	7.5	7.28571	6.375	8	10.75	12.75	13.2857	17	19.8571	24.1429	27.4286	30.7143	34	38.1429	42.5714	45.2857	48.8571
	Vine weevil	7.83333	7.28571	5	6.875	8.5	9.625	11	12.625	14.375	16.25	17.875	17.75	21.25	22	25	25.5714	32.6667
	p value Treatment	0.469948	0.657187	0.580054	0.055205	0.001229	0.000312	3.95e-05	0.000255	0.000239	0.00014	3.32e-05	3.33e-05	0.000123	0.000287	1.05e-05	2.48e-06	5.85e-07
	p value Genotype	2.47e-05	2.08e-09	8.72e-13	0.000242	7.9e-06	0.000356	0.011674	0.092124	0.066966	0.030684	0.008984	0.000788	8.95e-06	1.22e-05	2.92e-07	2.59e-08	1.98e-09
	p value Treatment:Genotype interaction	0.282294	0.206261	0.073148	0.482599	0.603008	0.741414	0.876794	0.525636	0.668605	0.466404	0.206599	0.086814	0.19233	0.14682	0.188563	0.309448	0.268303
	f value Treatment	0.852004	0.538741	0.658352	2.63811	5.78876	6.9741	8.84208	7.16069	7.21708	7.69268	9.00229	9.01544	7.82374	7.06805	10.1369	11.5232	13.0109
	f value Genotype	12.2863	26.3083	39.8939	9.25437	13.6294	8.77148	4.70739	2.45713	2.79703	3.64024	5.00109	7.83365	13.5156	13.1001	18.4122	22.0383	26.2931
	f value Treatment:Genotype interaction	1.26855	1.45192	2.01408	0.92366	0.760533	0.584874	0.400257	0.863293	0.676925	0.947176	1.44887	1.92566	1.49016	1.6412	1.50254	1.21142	1.29782
	degrees freedom treatment	3	3	3	3	3	3	3	3	3	3	3	3	3	3	3	3	3
	degrees freedom genotype	2	2	2	2	2	2	2	2	2	2	2	2	2	2	2	2	2
	degrees freedom Treatment:Genotype interaction	6	6	6	6	6	6	6	6	6	6	6	6	6	6	6	6	6
	degrees freedom residual	74	76	81	80	81	81	80	80	80	80	80	79	79	79	77	78	77

## Sheet: Canopy height
Genotype	Treatment	d20161129	d20161212	d20161219	d20170105	d20170110	d20170116	d20170124	d20170130	d20170206	d20170215	d20170220	d20170227	d20170308	d20170313	d20170320	d20170327	d20170403	d20170414
0946/12	Low water	10.9375	10.5	9.875	11	10.625	10.5	12.25	12.75	13.5625	13.875	13.75	14.4375	16.375	17.1875	18.5	19.25	23.625	25.375
	High water	9	8.75	9.25	9.07143	9.5625	11.1875	13.125	16.0625	18.5625	20.9375	22.125	28.1875	34.1875	38.75	46.625	53.375	60	74
	Root rot	12.875	12.625	12.875	13.875	15.875	20.125	26.875	32.9375	39.875	47.875	54.5	63	78.875	93.875	107.625	114.125	125.25	142.875
	Vine weevil	11.1875	11.25	10.875	11.625	13.25	13.75	15.375	18.25	22.0625	27.875	34	42.625	54.125	63.5	73.875	78	83.75	90.375
Latham	Low water	10.6875	10.375	9	6.75	6.0625	5.6875	5.4375	5.5	5.75	5.5	6	5.0625	4.375	4.875	5.64286	5.85714	6.125	7.75
	High water	8.8125	7.75	7.125	6.5625	6.9375	6	5.5	5.5	5.8125	5.3125	5.75	6.375	6.25	7.0625	7.25	7.9375	10.5625	12.625
	Root rot	8.625	7.875	7.75	6.5	6.6875	6.125	6.4375	6	6.6875	6.75	6.4375	7.875	7.8125	8.25	9	8.6875	10.125	9.75
	Vine weevil	9.5	8.9375	8	7.1875	7.0625	6.5625	7.125	6.3125	6.375	6.125	5.9375	6.125	6.6875	7.5	8.3125	8.625	10.5	12.75
Moy	Low water	8.16667	8.08333	6.125	7	5.0625	4.6875	5.3125	5.8125	5.75	6.6875	7	7.6875	11.0714	12.5	13.2857	13.2143	17.5714	20.5714
	High water	8.5	8	5.5	6.8125	6.5	6.625	6.8125	7.1875	8.3125	9.125	9	10	12.5	16.125	21.8125	25.625	35.125	50.125
	Root rot	7.5	6.85714	5.5	5.1875	5.375	5.9375	7.0625	8.07143	11.0714	12.2857	14.4286	18.8571	28.7143	36.2857	49.7143	57.4286	71.5714	86.5714
	Vine weevil	9.41667	7.71429	5.25	5.75	6.5625	6.6875	7.125	7.5625	8.375	8.5	9.5	10.125	11.625	15.5625	21.5714	22.5714	27.2857	40.1667
	p value Treatment	0.486753	0.398642	0.39686	0.70329	0.107612	0.001722	0.000149	8.95e-06	8.95e-08	4.36e-09	8.59e-08	1.22e-08	5.83e-11	3.27e-12	1.61e-13	1.32e-13	8.34e-14	1.41e-13
	p value Genotype	0.010232	0.000835	5.22e-09	6.03e-12	1.16e-11	2.45e-16	2.66e-16	2.4e-19	2.76e-20	2.14e-22	4.85e-19	8.14e-20	3.73e-22	2.39e-22	2.86e-22	3.1e-22	4.16e-22	1.98e-21
	p value Treatment:Genotype interaction	0.30896	0.246082	0.425196	0.059016	0.067548	0.000716	0.000107	1.87e-06	4.44e-07	8.84e-09	1.37e-07	4.94e-07	9.99e-09	1.1e-09	3.84e-09	7.31e-09	6.61e-09	1.47e-08
	f value Treatment	0.820329	0.997707	1.00083	0.471074	2.09272	5.50232	7.62563	10.2293	14.8537	18.1777	14.8972	17.0186	23.4705	27.2856	31.9458	32.2405	32.7542	32.1491
	f value Genotype	4.87806	7.79181	24.3575	36.3055	34.9098	57.8827	57.6774	76.8286	83.316	99.2527	74.7927	80.0296	98.2458	99.812	101.145	100.854	98.8097	94.2998
	f value Treatment:Genotype interaction	1.21369	1.3494	1.00927	2.12787	2.05592	4.36892	5.35479	7.5799	8.41087	10.8136	9.11108	8.34796	10.7754	12.2351	11.4912	11.0647	11.0857	10.6082
	degrees freedom treatment	3	3	3	3	3	3	3	3	3	3	3	3	3	3	3	3	3	3
	degrees freedom genotype	2	2	2	2	2	2	2	2	2	2	2	2	2	2	2	2	2	2
	degrees freedom Treatment:Genotype interaction	6	6	6	6	6	6	6	6	6	6	6	6	6	6	6	6	6	6
	degrees freedom residual	74	76	81	80	81	81	81	80	80	80	80	80	79	79	77	77	78	77

## Sheet: Health (other)
Genotype	Treatment	d20170308	d20170313	d20170320	d20170327	d20170403	d20170414
0946/12	Low water	2.625	2.625	2.75	1.75	1.75	2
	High water	1.625	1.75	1	1.25	1.125	1
	Root rot	1.25	1.125	1	1.125	1	1.25
	Vine weevil	1.125	1	1.25	1.25	1.125	1.375
Latham	Low water	3.625	3.625	3.5	2.375	2.5	1.875
	High water	3.375	3.25	2.75	2.125	2.125	1.125
	Root rot	2.5	2.5	2.125	1.5	1.875	1.5
	Vine weevil	3	2.71429	2.5	1.875	1.625	1.25
Moy	Low water	2.375	2.75	2.75	2.14286	2.375	2.25
	High water	2.25	2	2	1.875	1.125	1
	Root rot	1.75	1.75	2	1.85714	1.28571	1.625
	Vine weevil	2.5625	2.625	2.75	2.42857	2.57143	2.625
	p value Treatment	0.002453	9.35e-05	5.19e-06	0.007737	0.000422	0.000969
	p value Genotype	7.11e-08	9.7e-08	4.52e-07	4.26e-06	7.05e-05	0.054699
	p value Treatment:Genotype interaction	0.30845	0.2451	0.187491	0.330464	0.012775	0.226902
	f value Treatment	5.20318	8.05648	10.7275	4.25599	6.72767	5.99207
	f value Genotype	20.3066	19.8952	17.5923	14.5513	10.8165	3.01269
	f value Treatment:Genotype interaction	1.2125	1.35003	1.50349	1.17099	2.91492	1.3945
	degrees freedom treatment	3	3	3	3	3	3
	degrees freedom genotype	2	2	2	2	2	2
	degrees freedom Treatment:Genotype interaction	6	6	6	6	6	6
	degrees freedom residual	81	80	81	78	79	81

## Sheet: Chlorophyll content
Genotype	Treatment	d20161212	d20161219	d20170104	d20170111	d20170116	d20170124	d20170130	d20170206	d20170213	d20170220	d20170227	d20170308	d20170313	d20170320	d20170327	d20170403	d20170412
0946/12	Low water	15.4867	17.8767	20.1374	20.1933	21.2136	20.2248	20.6126	21.3953	22.7178	21.4931	24.8475	23.5739	22.4715	24.4964	23.3625	20.5916	23.5827
	High water	15.1023	16.2781	16.9845	17.7308	17.7902	18.7293	18.144	18.013	19.5801	18.9738	19.6447	18.6209	20.0134	18.911	18.1335	19.3512	17.6181
	Root rot	14.6883	15.1704	17.2041	16.6537	18.1265	16.8372	17.1307	17.3316	17.5779	16.9962	18.8411	16.9647	17.3001	16.4161	15.4046	14.6306	13.7885
	Vine weevil	15.1547	17.1045	19.463	18.2838	18.4445	18.579	18.4043	17.5255	18.4113	16.7516	18.7083	18.4288	18.7956	18.4707	17.7334	17.6408	16.2816
Latham	Low water	25.922	32.7286	33.3576	35.0061	34.4478	32.6308	29.9106	30.7474	31.5459	26.7204	28.493	28.3212	24.7272	22.4051	21.6444	23.7998	20.859
	High water	25.7665	31.6419	24.6693	28.181	28.2526	29.9787	27.7512	30.4225	33.1794	28.9881	27.9154	26.3955	25.0782	23.6141	23.8412	18.8847	18.275
	Root rot	24.9891	26.5247	24.7439	29.4441	32.4858	32.4701	31.8271	29.5358	29.659	28.5426	29.5996	29.1593	27.1764	27.697	28.0342	26.64	27.7809
	Vine weevil	24.1732	30.0958	29.6677	27.7337	33.0571	32.989	35.6786	34.6469	34.4058	33.5043	33.4554	34.1438	26.6942	28.8152	22.8401	21.881	21.6434
Moy	Low water	15.3306	15.5685	15.7592	15.7793	16.0379	16.8267	17.0547	18.061	17.3954	16.2135	17.0461	17.2178	17.4474	20.3665	18.7812	19.8134	21.3908
	High water	13.3542	15.4308	15.7889	16.6083	18.4847	19.5993	21.3534	21.5403	22.9537	18.731	17.2163	15.8868	16.2065	16.7917	17.702	18.7223	16.1383
	Root rot	14.7686	16.1166	16.3445	18.3117	18.4882	21.6469	17.8427	18.4956	20.2308	17.2557	15.7622	16.0637	15.0354	14.712	14.3406	14.2188	12.9689
	Vine weevil	13.4828	15.0562	12.2109	14.9066	16.6922	18.5773	20.5777	22.8559	22.9065	21.0372	19.6273	16.4004	15.9479	16.7366	16.4131	18.1003	18.4521
	p value Treatment	0.296923	0.035922	0.033068	0.115516	0.595061	0.969601	0.443102	0.416871	0.39221	0.345424	0.171317	0.127752	0.659017	0.226984	0.48164	0.233539	0.015763
	p value Genotype	3.98e-33	1.58e-28	3.03e-16	4.24e-19	5.03e-16	4.19e-14	1e-12	1.65e-11	1.02e-11	1.53e-12	2.35e-15	1.52e-15	9.33e-11	1.46e-07	6.15e-06	0.00021	0.000308
	p value Treatment:Genotype interaction	0.747588	0.226912	0.035568	0.180025	0.507204	0.613813	0.275391	0.566983	0.436727	0.166999	0.062058	0.083637	0.442946	0.020289	0.042371	0.018529	0.000118
	f value Treatment	1.25148	2.99776	3.06571	2.0355	0.634255	0.082081	0.903846	0.957811	1.01129	1.12167	1.71236	1.95442	0.535981	1.47855	0.829548	1.45468	3.67023
	f value Genotype	225.14	169.231	59.7413	75.1774	56.1489	46.1485	39.807	34.4033	35.3089	39.1567	53.5044	54.5474	31.6419	19.441	14.0788	9.46994	8.99546
	f value Treatment:Genotype interaction	0.57693	1.39732	2.39961	1.52696	0.888711	0.746612	1.28116	0.807649	0.991625	1.56967	2.10427	1.94661	0.98259	2.68441	2.30499	2.73084	5.3449
	degrees freedom treatment	3	3	3	3	3	3	3	3	3	3	3	3	3	3	3	3	3
	degrees freedom genotype	2	2	2	2	2	2	2	2	2	2	2	2	2	2	2	2	2
	degrees freedom Treatment:Genotype interaction	6	6	6	6	6	6	6	6	6	6	6	6	6	6	6	6	6
	degrees freedom residual	78	75	75	80	81	81	80	80	80	79	78	78	77	77	77	77	77

## Sheet: Soil Moisture %
Genotype	Treatment	d20161220	d20170105	d20170111	d20170120	d20170126	d20170202	d20170209	d20170215	d20170217	d20170220	d20170223	d20170301	d20170309	d20170317	d20170324	d20170330	d20170405	d20170410
0946/12	Low water	20.8375	16.2125	11.3125	15.0375	9.8875	10.1625	8.325	17.3125	13.3625	9.5125	9.625	20.35	15.2375	8.55	20.4	16.4375	12.3	6.1625
	High water	27.5125	25.5125	26.8125	25.7625	23.4375	26.9875	22.9375	22.3125	21.025	23	19.7	25.825	19.6625	20.375	24.95	20.2875	21.9375	22.8875
	Root rot	27.8	26.3375	23.5125	24.95	27.1625	29.6875	25.325	24.0625	24.3125	21.3625	20.6	27.4875	29.5	27.4	31.3875	34.4375	33.4125	29.7125
	Vine weevil	29.325	27.4625	28.125	25.125	28.35	25.1125	22.3	18.825	27.2125	17.125	18	31.375	19.3125	21.075	21.95	12.5	15.075	10.85
Latham	Low water	21.5375	16.025	12.0875	15.6375	12.4	13.15	13.85	21.4	21.45	18.6125	17.125	26.725	24.2375	19.0375	28.225	28.3625	26.775	19.15
	High water	26.7	26.325	27.1875	28.7	27.6375	31.65	29.7375	32.65	31.4125	30.5875	29.6875	15.65	30.5125	32.5875	33.225	34.825	34.4625	35.325
	Root rot	28.6125	28.1625	28.2875	30.725	32.85	35.2125	35.2	38.95	37.5375	38.075	37.975	26.6875	42.875	39.9875	40.825	40.6375	40.0625	38.4625
	Vine weevil	27.425	27.025	28.1125	25.8875	28.6	28.55	28.0875	29.7875	33.4875	30	30.1	23.6	35.075	34.7625	36.8625	32.5	34.7	33.5125
Moy	Low water	21.0625	17.5	13.7	16.2	12.275	12.7875	13.0625	21.85	20.5375	15.6125	14.1625	26.1875	21.525	14.1125	21.5125	20.2625	16.975	9.2625
	High water	28.0375	25.8125	27.4625	26.425	24.7875	29.5125	27.0625	26.775	25.475	28.2125	27.4875	27.325	25.45	25.775	30.0875	25.85	28.2375	27.25
	Root rot	25.9125	27.7625	26.075	28.3875	31.6875	32.3429	32.275	32.05	32.4375	29.3625	30.3625	31.225	34.1875	31.475	32.525	33.9125	35.3375	29.9
	Vine weevil	29.425	28.15	28.475	26.8	29.3125	27.075	29.2125	28.55	33.975	28.5125	29.2625	27.0375	33.6875	33.7625	38.0625	28.65	30.8875	23.7
	p value Treatment	7.5e-18	3.79e-26	5.17e-29	1.1e-23	4.62e-30	2.59e-32	3.66e-24	9.04e-10	8.06e-16	3.62e-15	1.73e-15	0.072962	2.52e-14	1.05e-21	2.78e-08	8.73e-12	2.92e-12	9.66e-16
	p value Genotype	0.865651	0.384266	0.139249	0.007536	0.004065	9.6e-05	4.6e-08	1.03e-10	3.88e-11	1.49e-12	1.72e-12	0.061375	3.04e-13	2.2e-14	1.66e-08	3.9e-12	9.73e-11	5.51e-11
	p value Treatment:Genotype interaction	0.139891	0.842727	0.422681	0.241839	0.463614	0.959245	0.720026	0.084591	0.30324	0.149738	0.179126	0.066238	0.116989	0.21074	0.013996	0.008318	0.062228	0.132671
	f value Treatment	47.6643	92.9417	114.234	77.217	122.936	145.601	80.0914	19.9342	39.4635	37.0218	38.2142	2.40975	34.0021	66.061	16.0638	25.7171	27.1784	39.1631
	f value Genotype	0.144531	0.967803	2.02027	5.19525	5.89713	10.4083	20.965	30.9642	32.6995	38.8307	38.5552	2.88914	42.0159	47.5425	22.5284	36.9763	31.0582	32.0707
	f value Treatment:Genotype interaction	1.66637	0.450357	1.01319	1.35745	0.951157	0.246828	0.612023	1.93731	1.22286	1.62895	1.5292	2.06619	1.76375	1.43703	2.86318	3.12604	2.09887	1.69538
	degrees freedom treatment	3	3	3	3	3	3	3	3	3	3	3	3	3	3	3	3	3	3
	degrees freedom genotype	2	2	2	2	2	2	2	2	2	2	2	2	2	2	2	2	2	2
	degrees freedom Treatment:Genotype interaction	6	6	6	6	6	6	6	6	6	6	6	6	6	6	6	6	6	6
	degrees freedom residual	81	81	81	81	81	80	81	81	81	81	81	81	81	81	81	81	81	81

## Sheet: Stomotal Conductance
Genotype	Treatment	d20161213	d20161220	d20170104	d20170111	d20170120	d20170126	d20170202	d20170209	d20170217	d20170223	d20170301	d20170309	d20170316	d20170324	d20170330	d20170405	d20170410
0946/12	Low water	34.35	24.1125	88.125	78.675	155.625	81.875	155	247.375	152	94.875	141.5	159.375	102.375	60.0875	256	142.25	62.25
	High water	29.2857	29.0857	99	104.625	130.812	102.062	193.375	188.875	121.062	135.25	138.5	137.875	214.5	226.125	365.125	230.5	286.125
	Root rot	37.4875	27.65	140.5	140.312	190.125	129.938	182.85	213.875	152.375	138.75	180.375	199.125	297.25	290.75	429.75	203.625	247.5
	Vine weevil	44.525	28.6	118.925	136.275	223.125	153.125	238.75	261.625	152.125	143.875	200.75	212	183.125	106	188.875	113.188	121
Latham	Low water	37.325	27.0875	58.7875	53.0571	52.55	32.1	90.5625	171.75	53.125	56.1	95.5714	131.214	130.929	194.833	269.571	174.286	141.7
	High water	41.9625	27.9875	78.25	83.9	66.8125	52	146.75	228.875	62.55	117.875	114.375	127.75	269.75	221.875	367.625	304	344.625
	Root rot	28.425	29.475	97.5	75.625	67.625	39.2375	138.875	244.25	86.5	131.125	170.375	182.875	259.75	278.25	465.375	231.875	278.5
	Vine weevil	35.2625	28.4625	75.0625	79	66.5	42.7375	119.375	190	98.375	107	165.562	191.875	204.625	254.375	469.125	278.125	291.875
Moy	Low water	45.6167	34.325	110.7	56.3429	118.371	82.1429	172.375	271.312	160.738	129.571	204.286	188.429	164.714	177.286	428.714	230.714	104
	High water	33.7571	41.7714	101.938	125.188	114.938	132.188	223	274.875	200.625	228	282.375	195.375	312.125	379.75	546.25	313.375	475
	Root rot	40.3571	48.9143	231.75	216.75	186.887	249.286	432.857	344.429	224.857	257.286	295.286	223.571	359	384.143	707.857	407.143	401.286
	Vine weevil	27.9167	19.425	64.9286	73.3125	141.5	129.188	281.375	291.5	193.625	145.5	222	175.463	274.571	176.314	279.057	182.2	230.125
	p value Treatment	0.869472	0.228822	0.000285	6.2e-05	0.107717	0.033755	0.001942	0.57451	0.278009	0.000275	0.093129	0.033175	7.98e-05	4.64e-08	3.95e-05	0.001575	1.52e-09
	p value Genotype	0.958422	0.003901	0.012707	0.001947	4.86e-07	3.96e-06	1.01e-07	0.002537	2e-09	5.36e-06	1.11e-05	0.106059	0.036298	0.00016	0.000188	0.000318	0.000616
	p value Treatment:Genotype interaction	0.075284	0.143901	0.037112	0.002699	0.569049	0.090958	0.005771	0.454964	0.732526	0.205544	0.501089	0.502762	0.949611	0.015935	0.011917	0.047091	0.19228
	f value Treatment	0.238165	1.47308	7.1536	8.44271	2.09274	3.04085	5.40636	0.667419	1.30678	7.10418	2.21365	3.05695	8.24297	15.7533	8.89034	5.61091	19.6134
	f value Genotype	0.042492	5.98396	4.64131	6.76161	17.5293	14.6192	19.8366	6.44624	25.9999	14.2081	13.2569	2.30956	3.463	9.83041	9.60684	8.96865	8.1488
	f value Treatment:Genotype interaction	2.0076	1.65619	2.38376	3.70372	0.804917	1.9008	3.31418	0.964092	0.596163	1.45231	0.897566	0.895212	0.269375	2.81074	2.95625	2.25174	1.49145
	degrees freedom treatment	3	3	3	3	3	3	3	3	3	3	3	3	3	3	3	3	3
	degrees freedom genotype	2	2	2	2	2	2	2	2	2	2	2	2	2	2	2	2	2
	degrees freedom Treatment:Genotype interaction	6	6	6	6	6	6	6	6	6	6	6	6	6	6	6	6	6
	degrees freedom residual	74	74	72	79	80	79	80	80	80	79	78	78	77	76	77	76	77

## Sheet: Harvest Measures
Genotype	Treatment	Leaf_area_cm2	Longest_stem_length_cm	Total_stem_length_cm	Total_leaf_dry_mass_g	Leaf_specific_mass_mgcm2	Root_dry_mass_g	Total_plant_dry_mass_g	Root_score	Root_length_cm	Phytophthora rubi root damage	Vine weevil root damage	Number of larvae	Larvae fresh mass (g)
0946/12	Low water	192.799	27.8125	56.0625	6.18887	6.18984	7.46138	15.6684	2.75	23
	High water	403.106	82	227.938	21.3765	6.42987	16.8601	47.8753	1.25	24.125
	Root rot	372.45	156.5	298.25	33.154	7.43468			2		2
	Vine weevil	365.26	100.312	219.688	21.8042	6.3913	20.1801	53.7863	1	26.125		1	3.125	0.41425
Latham	Low water	76.5387	2.5	8.5625	1.64762	4.1365	2.41763	4.34863	4.625	23.5
	High water	128.151	2.9375	13.625	5.61188	5.05721	5.15362	11.313	3.25	27
	Root rot	100.362	2.625	11.25	3.19787	6.38402			2.625		2.625
	Vine weevil	135.636	2.9375	14.9375	4.81538	5.15801	3.4075	8.83287	2.875	34.25		2.875	2.375	0.2548
Moy	Low water	321.961	20.1429	29.0714	5.42886	5.61955	3.76475	9.5175	4.125	23.625
	High water	604.154	57.625	104.875	18.2501	5.27582	9.70238	33.7601	2.125	25
	Root rot	385.738	86.25	181.062	30.7327	5.75881			2		2
	Vine weevil	361.508	38.5	56.5714	10.8029	6.46805	5.16713	17.6891	3.375	19.1875		3.375	3	0.233833
	p value Treatment	0.000799	9.15e-11	2.95e-09	4.04e-11	0.003755	8.83e-05	9.79e-08	2.93e-07	0.157771
	p value Genotype	2.29e-12	7.26e-21	3.76e-19	4.1e-14	2.1e-05	3.11e-09	3.86e-13	8.89e-08	0.016819
	p value Treatment:Genotype interaction	0.121302	5.52e-07	2.09e-05	3.25e-05	0.143993	0.000663	7.87e-06	0.042932	0.062979
	f value Treatment	6.18099	22.897	18.6925	23.9401	4.86043	17.683	36.7107	13.5767	2.04623
	f value Genotype	38.5384	88.2768	76.1259	46.7032	12.4071	48.2292	85.4317	19.9719	6.04836
	f value Treatment:Genotype interaction	1.74664	8.30791	6.25272	6.01195	1.65267	5.61215	9.13289	2.29155	2.36445
	degrees freedom treatment	3	3	3	3	3	3	3	3	3
	degrees freedom genotype	2	2	2	2	2	2	2	2	2
	degrees freedom Treatment:Genotype interaction	6	6	6	6	6	6	6	6	6
	degrees freedom residual	78	79	79	79	78	60	60	81	60
