# Supplementary material for: Raspberry plant stress detection using hyperspectral imaging
Source: Plant Direct. 2023 Mar 16;7(3):e490. doi: 10.1002/pld3.490 (PMC10020142; doi:10.1002/pld3.490)
Supplement: Supplementary file 3 — Table S2. Supporting Information. [file PLD3-7-e490-s002.xlsx]

## Sheet: 260117
genotype	treatment	PRI	PRI2	MTCI	CARI	NDVI	RVI	EVI	GI	CI730	CI709	ch1green	NDRE	RGVI	Datt4	Vogelmann2	Maccioni	doubledif	Vogelmann	mSR705	mNDVI705	SR3	SR4	SR1	Gitelson	SR2	SIPI	mNDVI	mSRCHL	green	red	RE	nir	NDVI	NDRE	GNDVI	GRVI	r127_7	r167_7	r55_40	r115_105	r112_103	r125_105	r127_129	r25_m	r55_m	r100_m	r118_m	r127_m
0946/12	Low water	-0.0318883	-0.0124814	1.24124	0.713545	0.746076	7.05789	1.84829	1.89515	0.144713	0.988633	2.77291	0.162848	1.87282	0.596633	-2.86691	0.553629	-0.483113	1.32305	3.2145	0.517011	3.65875	2.45502	2.78831	1.49176	4.59828	0.981801	1.04155	-36.7241	13.9683	8.25341	12.4438	53.7292	0.733347	0.623927	0.587486	3.93121	6.57609	6.87728	1.60357	3.12361	3.21602	4.07462	0.950456	0.313223	0.520604	0.300507	1.68011	1.80374
	High water	-0.030222	-0.0135279	1.19331	0.712461	0.727543	6.56871	2.29547	1.94492	0.122104	0.856149	2.43298	0.140465	1.92075	0.566463	-2.8783	0.51659	-0.593278	1.27373	3.06667	0.500307	3.36587	2.49999	2.58463	1.41044	4.33665	0.963003	1.09939	31.7863	14.9121	8.6827	12.1982	52.1146	0.713783	0.620553	0.554794	3.5759	6.32089	6.38467	1.6125	2.95774	3.12356	3.74583	0.985747	0.339128	0.554966	0.315774	1.65953	1.82339
	Root rot	-0.036331	-0.0120109	1.17485	0.650225	0.771489	8.10381	1.67132	2.05447	0.13836	0.943374	3.03194	0.15569	2.01961	0.547927	-2.96304	0.533098	-0.508917	1.29841	2.81319	0.472852	3.86804	2.85988	2.71144	1.43187	4.7325	1.00155	0.999989	35.7225	13.3191	7.44171	12.7117	54.9692	0.761103	0.62418	0.609455	4.22815	7.34652	7.50927	1.73306	3.18108	3.47642	4.04867	0.96561	0.264446	0.498089	0.279823	1.72475	1.87735
	Vine weevil	-0.0271662	-0.0209488	1.26811	0.452118	0.759453	7.63796	1.70401	1.97227	0.136677	0.941939	2.92365	0.14966	1.94022	0.563991	-2.92518	0.528454	-0.499408	1.28793	2.94696	0.487786	3.82713	2.673	2.76964	1.4647	4.88613	0.997065	1.00911	-115.724	13.5183	7.76928	12.5041	53.9321	0.747455	0.623444	0.598768	4.09893	7.49627	7.54045	1.70885	3.22093	3.44547	4.14061	0.992369	0.277829	0.505015	0.287633	1.69732	1.89662
Latham	Low water	-0.0170326	-0.0205688	1.24248	0.77105	0.690528	5.52129	1.96646	1.72206	0.144531	0.885557	2.27917	0.154242	1.70815	0.655101	-2.75491	0.534145	-0.633576	1.30011	3.31728	0.50664	3.17824	2.18632	2.51163	1.41807	3.79082	0.96986	1.07241	0.146695	15.3673	9.893	11.7266	50.7242	0.672793	0.624367	0.53507	3.38241	5.16345	5.5158	1.49734	2.65371	2.65765	3.43644	0.960618	0.362551	0.568536	0.353374	1.58737	1.71415
	High water	-0.0120884	-0.0277016	1.30888	0.748577	0.716275	6.10735	1.81647	1.7335	0.14699	0.980818	2.57692	0.16779	1.71989	0.662386	-2.79192	0.56786	-0.506736	1.33724	3.34266	0.529755	3.48646	2.20023	2.72526	1.48531	4.20026	0.980703	1.04246	142.388	14.295	9.23379	12.1697	52.5843	0.70088	0.624151	0.572571	3.71235	5.74878	6.15298	1.5248	2.89166	2.87515	3.82294	0.945132	0.334902	0.531001	0.328258	1.63757	1.74981
	Root rot	-0.00427816	-0.0327208	1.4042	0.745367	0.727582	7.20374	1.68595	1.65207	0.196953	1.03634	4.1512	0.173134	1.63149	0.759986	-2.77264	0.554642	-0.516078	1.3162	3.22578	0.500824	4.66372	2.42632	2.73133	1.49739	4.40683	0.996413	1.01135	47.0897	13.2321	8.85627	11.8517	52.9575	0.711271	0.633274	0.599531	5.25188	7.15473	7.65251	1.53065	2.88079	2.91921	3.85619	0.977475	0.303197	0.491024	0.321419	1.59695	1.80731
	Vine weevil	-0.00149005	-0.0342472	1.10256	0.645134	0.686103	5.48624	1.72893	1.76552	0.131638	0.788588	2.15995	0.139077	1.75523	0.605738	-2.80024	0.501221	-0.723385	1.26425	2.84578	0.453472	3.07196	2.32426	2.35341	1.33122	3.60054	0.985789	1.03185	-42.5234	15.8556	10.2067	11.7096	50.4027	0.662396	0.622829	0.521315	3.26019	5.40736	5.68055	1.54754	2.5287	2.63433	3.21319	0.970009	0.352428	0.587179	0.357741	1.59419	1.72239
Moy	Low water	-0.0149755	-0.0339655	1.01805	1.02693	0.736075	6.97098	1.6104	2.15384	0.126836	0.775372	2.31801	0.134201	2.12806	0.486131	-2.91539	0.481491	-0.66038	1.25427	2.50611	0.42258	3.20949	2.81158	2.39948	1.31379	4.08782	1.00541	0.993241	174.609	16.014	8.471	12.1673	52.1102	0.719351	0.620689	0.53017	3.45743	7.70037	7.98546	1.83141	2.77479	3.11716	3.47916	0.977837	0.282281	0.597959	0.306177	1.65768	1.8013
	High water	-0.0203769	-0.0259631	1.05543	0.951649	0.73095	6.59989	1.9056	2.1167	0.11541	0.795804	2.19825	0.136518	2.09718	0.513684	-2.88614	0.494262	-0.633108	1.26798	2.77929	0.459255	3.14301	2.65394	2.4729	1.35803	4.17652	0.969683	1.06677	34.4721	15.9144	8.61428	12.1549	51.7234	0.714245	0.61932	0.530162	3.33735	6.06425	6.29848	1.69042	2.86248	3.15155	3.60385	0.968657	0.327205	0.593569	0.305816	1.65493	1.77544
	Root rot	-0.0266185	-0.021093	1.13541	0.809027	0.743682	6.95185	1.81281	2.04421	0.136503	0.877624	2.47234	0.14889	2.01737	0.543514	-2.88029	0.51993	-0.557515	1.28685	2.95134	0.477988	3.38459	2.60471	2.62053	1.41757	4.4711	0.985233	1.03587	5.78244	14.7412	8.22026	12.2746	52.7533	0.729835	0.622944	0.563173	3.6196	6.61496	6.96586	1.68794	3.02429	3.25447	3.86814	0.96574	0.302673	0.55015	0.299631	1.66477	1.79742
	Vine weevil	-0.0156165	-0.0301321	0.85377	1.12341	0.716435	6.14759	1.68116	2.22551	0.0937163	0.649476	1.80869	0.113956	2.21115	0.443914	-2.9306	0.444826	-0.782483	1.224	2.34038	0.39347	2.77058	2.77294	2.2006	1.22854	3.65177	0.994779	1.01453	190.147	17.6467	9.15064	12.0673	50.6474	0.69347	0.615107	0.483527	2.92784	6.32941	6.52352	1.78692	2.58683	2.95775	3.14315	0.973352	0.314869	0.657883	0.324542	1.65368	1.74873
	p value Treatment	0.644066	0.556986	0.585611	0.810173	0.275822	0.206402	0.256881	0.874778	0.237651	0.214395	0.208203	0.10673	0.845102	0.447287	0.642106	0.175521	0.213341	0.191514	0.356266	0.281753	0.207737	0.505479	0.290257	0.288642	0.340685	0.280808	0.253076	0.972194	0.122398	0.312752	0.696335	0.0841764	0.249531	0.280577	0.0993735	0.116976	0.590239	0.404196	0.65955	0.295044	0.475587	0.223213	0.83426	0.227604	0.129943	0.410879	0.826977	0.707268
	p value Genotype	4.1877e-05	0.00126718	0.00591169	0.000996557	6.90008e-05	0.00304972	0.611896	5.74003e-09	0.0192528	0.0136195	0.12958	0.0100235	7.72316e-09	4.98306e-06	2.08583e-07	0.00467207	0.0415044	0.0259303	0.0056921	0.00964744	0.0815866	2.10168e-05	0.0224844	0.0195888	0.00327716	0.474185	0.562506	0.426769	0.000483723	3.36362e-05	2.91525e-05	0.000660606	8.02209e-05	0.0187244	0.000935044	0.00655182	0.000844687	0.00789948	3.83876e-07	0.000222502	1.97121e-07	0.00664411	0.435912	0.00153561	0.000365763	8.28886e-05	6.02688e-07	9.29616e-05
	p value Treatment:Genotype interaction	0.72335	0.558575	0.571568	0.511637	0.431108	0.437702	0.366194	0.647815	0.673042	0.610829	0.389315	0.687491	0.644593	0.539982	0.475507	0.644757	0.45209	0.652764	0.546565	0.560261	0.342564	0.323753	0.459952	0.49507	0.346081	0.260564	0.261691	0.865554	0.386175	0.439634	0.457354	0.375669	0.406046	0.831307	0.386911	0.459129	0.325579	0.373599	0.225441	0.437118	0.562386	0.442333	0.0887737	0.141097	0.402545	0.487277	0.466126	0.216031
	f value Treatment	0.565751	0.711117	0.661321	0.32088	1.38695	1.66647	1.45466	0.229467	1.53278	1.63316	1.66031	2.32422	0.271641	0.92412	0.568704	1.82806	1.63822	1.74466	1.14397	1.36894	1.6618	0.805485	1.34114	1.34622	1.18582	1.36864	1.46818	0.0760199	2.1791	1.26644	0.485458	2.56404	1.48313	1.37272	2.38935	2.2263	0.653046	1.0212	0.541217	1.32435	0.864822	1.59436	0.286952	1.57016	2.11954	1.00562	0.297184	0.468832
	f value Genotype	11.6717	7.31304	5.50822	7.61236	11.0474	6.30623	0.494657	25.1485	4.16055	4.54915	2.10041	4.88657	24.6033	14.4147	19.1364	5.75483	3.32114	3.83302	5.5343	4.93589	2.59352	12.5778	3.99373	4.14413	6.21185	0.754586	0.580321	0.860688	8.51721	12.0355	12.1558	8.11931	10.8564	4.19618	7.70169	5.39426	7.92924	5.2161	18.3589	9.47991	19.5238	5.3721	0.842068	7.14301	8.86205	10.8146	17.6884	10.8145
	f value Treatment:Genotype interaction	0.607644	0.81926	0.802029	0.88336	1.00215	0.991903	1.10865	0.703389	0.671341	0.750647	1.06836	0.653082	0.707489	0.844292	0.934854	0.707184	0.969229	0.697024	0.835226	0.816882	1.15009	1.18588	0.957479	0.906422	1.14435	1.31993	1.3171	0.417031	1.07423	0.989165	0.961919	1.09179	1.04199	0.466023	1.07288	0.959018	1.18509	1.09693	1.40364	0.992411	0.814479	0.984166	1.94133	1.67281	1.04715	0.918317	0.948924	1.4337
	degrees freedom treatment	3	3	3	3	3	3	3	3	3	3	3	3	3	3	3	3	3	3	3	3	3	3	3	3	3	3	3	3	3	3	3	3	3	3	3	3	3	3	3	3	3	3	3	3	3	3	3	3
	degrees freedom genotype	2	2	2	2	2	2	2	2	2	2	2	2	2	2	2	2	2	2	2	2	2	2	2	2	2	2	2	2	2	2	2	2	2	2	2	2	2	2	2	2	2	2	2	2	2	2	2	2
	degrees freedom Treatment:Genotype interaction	6	6	6	6	6	6	6	6	6	6	6	6	6	6	6	6	6	6	6	6	6	6	6	6	6	6	6	6	6	6	6	6	6	6	6	6	6	6	6	6	6	6	6	6	6	6	6	6
	ddf_t	19.53	19.5355	19.6879	19.2983	19.9316	19.8537	20.0191	20.1957	19.4852	19.393	19.5613	19.3787	20.1921	19.9112	19.8167	19.4236	19.3575	19.2098	19.4098	19.4606	19.6485	20.0966	19.3065	19.362	19.695	20.1678	20.1573	19.535	19.8807	20.0034	19.2191	19.5273	19.9126	19.5076	19.8207	19.7426	20.2591	20.0168	20.1724	19.526	19.9498	19.3514	20.5367	20.131	19.8836	19.9597	19.4576	20.3886
	ddf_g	70.4333	73.6879	73.1345	72.6566	68.8572	69.1509	69.965	70.3972	76.7538	75.8224	74.6693	77.7036	70.7812	75.5151	72.9289	77.6215	74.8518	76.247	76.4736	76.1197	73.4963	71.1682	74.9522	75.7877	70.4059	66.5525	67.0183	79.5861	70.9812	67.8141	70.4556	72.0749	68.5221	75.1304	71.5122	72.3405	63.3573	65.657	70.3538	71.6469	68.2577	73.5135	59.2184	67.4481	71.1989	68.4678	70.1428	62.3159
	ddf_gt	70.3627	72.8557	72.1768	72.3108	69.1285	69.3864	69.9935	70.23	74.1796	74.7512	73.5694	76.0852	70.4852	72.9092	72.3596	76.0349	74.0667	75.0362	74.9796	74.7632	72.7366	71.0123	74.1357	74.7401	70.4766	66.9424	67.4012	75.9946	70.9213	68.1886	70.4557	71.8255	68.8274	73.3111	71.4078	72.0401	63.9214	66.164	70.3869	71.4745	68.5705	72.9699	59.6089	67.8493	71.0724	68.775	70.2379	62.8423
[truncated: 5 more columns]

## Sheet: 020217
genotype	treatment	no plant pixels	PRI	PRI2	MTCI	CARI	NDVI	RVI	EVI	GI	CI730	CI709	ch1green	NDRE	RGVI	Datt4	Vogelmann2	Maccioni	doubledif	Vogelmann	mSR705	mNDVI705	SR3	SR4	SR1	Gitelson	SR2	SIPI	mNDVI	mSRCHL	green	red	RE	nir	NDVI	NDRE	GNDVI	GRVI	r127_7	r167_7	r55_40	r115_105	r112_103	r125_105	r127_129	r25_m	r55_m	r100_m	r118_m
0946/12	Low water	29.0385	-0.0114609	-0.0336551	1.39292	0.366383	0.759261	7.50514	1.62476	1.90433	0.141182	0.998539	3.02614	0.157595	1.86974	0.60799	-2.9018	0.547676	-0.451714	1.31343	3.10379	0.505409	3.95325	2.57869	2.87087	1.50575	4.94196	1.00211	0.996407	-73.7455	13.179	7.77593	12.5595	54.265	0.748911	0.624086	0.609071	4.1998	7.99205	8.05529	1.70939	3.23373	3.34367	4.23786	0.994134	0.271589	0.490654	0.292254	1.69691
	High water	44.7958	-0.0117909	-0.034385	1.29445	0.522303	0.746598	7.22911	1.76111	2.0131	0.129619	0.913889	2.68312	0.14791	1.97546	0.581686	-2.90972	0.532328	-0.52755	1.29123	3.054	0.495771	3.61758	2.65694	2.697	1.43847	4.5726	0.997531	1.01508	-282.769	14.1281	8.16184	12.4481	53.512	0.734915	0.622549	0.582032	3.83864	7.8097	7.84321	1.75867	3.05625	3.23788	3.9212	0.99153	0.286661	0.525394	0.304559	1.68914
	Root rot	46.9672	-0.014961	-0.0363562	1.33398	0.525874	0.7717	8.25454	1.53183	1.98692	0.136087	0.991464	3.24771	0.155818	1.93748	0.576713	-2.95659	0.542251	-0.445948	1.30404	2.92115	0.487101	4.1462	2.75016	2.8972	1.50074	5.17106	1.01661	0.968515	16.1696	12.9227	7.38519	12.7612	55.2156	0.76311	0.624261	0.620254	4.45559	8.42522	8.44698	1.81142	3.3648	3.56918	4.3664	0.990413	0.243062	0.482625	0.280841	1.72997
	Vine weevil	31.1646	-0.00923805	-0.0396424	1.28596	0.283353	0.761084	7.77673	1.518	1.96723	0.132715	0.944369	3.03513	0.149803	1.92633	0.575039	-2.93993	0.525286	-0.498807	1.29417	2.85928	0.470362	3.9565	2.72793	2.79688	1.46369	4.92346	1.01907	0.964449	94.2239	13.3154	7.74915	12.6	54.268	0.748831	0.622969	0.605212	4.21895	8.36138	8.44634	1.79125	3.2302	3.43528	4.17803	0.992239	0.250756	0.497116	0.290238	1.7089
Latham	Low water	6.80453	0.0097933	-0.0439075	1.37817	0.518464	0.70571	5.86403	1.6085	1.64444	0.155091	0.932742	2.63392	0.158759	1.62326	0.689957	-2.76877	0.551098	-0.568201	1.30308	3.0822	0.496474	3.53306	2.19542	2.62461	1.45497	4.10276	1.00322	0.995963	-121.957	14.0481	9.45253	11.8398	51.8384	0.691147	0.628072	0.573599	3.75435	6.43354	6.71261	1.5341	2.77663	2.75488	3.63121	0.986879	0.313427	0.51835	0.341776	1.59906
	High water	17.5209	0.00548225	-0.043357	1.49044	0.528873	0.730037	6.47967	1.68733	1.73709	0.155012	1.01113	2.82962	0.167817	1.71036	0.688274	-2.79246	0.570958	-0.46909	1.32924	3.33504	0.52918	3.74332	2.28348	2.80273	1.52021	4.52822	0.991581	1.01764	38.3322	13.4415	8.69097	12.1248	52.9095	0.717785	0.627147	0.595163	3.97531	6.56293	6.74499	1.59294	2.99421	2.97748	3.96217	0.987428	0.301988	0.498845	0.31649	1.63176
	Root rot	33.1471	-0.000898045	-0.0430925	1.493	0.334458	0.758496	7.4834	1.54864	1.80218	0.155354	1.0563	3.27816	0.167496	1.76782	0.668433	-2.8575	0.55878	-0.429379	1.33	3.23187	0.505938	4.17786	2.52486	2.95552	1.55731	4.99061	1.01361	0.974656	-0.470786	12.555	7.78458	12.4221	54.2375	0.7482	0.627166	0.623928	4.4593	8.14468	8.33085	1.69555	3.23248	3.24198	4.31518	0.991414	0.255002	0.46706	0.29213	1.67298
	Vine weevil	15.0884	0.0124195	-0.0502786	1.19438	0.463463	0.705939	5.9691	1.48481	1.82053	0.12577	0.807623	2.36705	0.138298	1.80071	0.603973	-2.85572	0.503114	-0.681293	1.26639	2.73482	0.439535	3.30587	2.46478	2.44673	1.34725	3.89112	1.02255	0.961132	-105.807	15.1839	9.57362	11.9998	51.5602	0.686466	0.622352	0.545092	3.49275	6.78544	6.92745	1.67701	2.67216	2.7811	3.40435	0.991114	0.293983	0.562149	0.344405	1.63122
Moy	Low water	17.6538	-0.00702725	-0.0418935	1.17743	0.682548	0.7413	6.9035	1.4674	2.04686	0.110608	0.834132	2.49822	0.136038	2.01223	0.533479	-2.93233	0.501508	-0.593526	1.27399	2.64908	0.44188	3.4666	2.66136	2.59775	1.38512	4.46461	1.02361	0.955804	26.2381	15.0721	8.26891	12.4462	52.8083	0.728263	0.618257	0.556335	3.66573	8.15302	8.23816	1.86288	2.99645	3.20803	3.81382	0.99259	0.255288	0.56306	0.306032	1.69095
	High water	20.0996	-0.00498898	-0.0401066	1.21997	0.47098	0.746162	7.05575	1.6906	1.97287	0.137599	0.887379	2.6365	0.148489	1.94119	0.564864	-2.87802	0.525892	-0.540297	1.28607	2.83393	0.477086	3.55486	2.62359	2.62518	1.41899	4.52076	0.994293	1.01463	195.112	14.0595	8.13359	12.2619	52.929	0.73318	0.623908	0.579911	3.78459	7.50381	7.67108	1.74255	3.00645	3.2266	3.84752	0.99089	0.282088	0.524079	0.298501	1.66214
	Root rot	25.5177	-0.00131447	-0.0433059	1.26817	0.520254	0.74349	7.13949	1.5266	1.96783	0.14889	0.913396	2.71559	0.155052	1.92916	0.58961	-2.86	0.531734	-0.53413	1.29437	2.86752	0.464682	3.62822	2.63284	2.66326	1.43078	4.56077	1.02006	0.967478	39.4863	13.9403	8.27738	12.2192	53.0891	0.729608	0.626266	0.583682	3.86693	7.80552	8.04901	1.76258	3.00418	3.19823	3.89916	0.988962	0.262412	0.519864	0.304412	1.6528
	Vine weevil	26.4675	0.00926146	-0.0543292	1.07915	0.745788	0.727327	6.52144	1.49961	2.06853	0.113316	0.767976	2.21872	0.129707	2.04033	0.513519	-2.90889	0.488353	-0.667837	1.25396	2.55295	0.425745	3.17183	2.66266	2.42019	1.32251	4.08781	1.02083	0.964085	-13.143	15.8226	8.79753	12.1976	52.0182	0.710482	0.620106	0.533911	3.35885	7.43687	7.56813	1.83866	2.79109	3.05183	3.49305	0.99203	0.275437	0.588334	0.320307	1.66122
	p value Treatment	0.799235	0.763416	0.385661	0.739186	0.307137	0.253209	0.0606288	0.888113	0.13604	0.224615	0.082404	0.135033	0.882634	0.611775	0.655988	0.281804	0.209678	0.29827	0.377859	0.301622	0.107473	0.691196	0.296955	0.294259	0.291002	0.0452983	0.0423555	0.822388	0.106187	0.297555	0.710245	0.201567	0.284113	0.144159	0.105814	0.0913247	0.341808	0.2601	0.670908	0.368181	0.52787	0.299121	0.341483	0.125046	0.0981594	0.361927	0.778649	0.461019
	p value Genotype	0.0358903	0.395092	0.0773152	0.00407022	0.0103892	0.00121439	0.702301	0.0025523	0.0889101	0.138117	0.017138	0.124161	0.0033168	0.00249147	0.000646586	0.167472	0.264182	0.202742	0.0594093	0.14571	0.0190059	0.00477705	0.164419	0.17964	0.0643866	0.654084	0.735754	0.257232	0.048388	0.0131496	0.00378625	0.00857354	0.0156669	0.0591174	0.044549	0.0173896	0.00450452	0.00897601	0.0015423	0.0272736	0.000629986	0.0900159	0.0375678	0.0205322	0.0391458	0.0200913	0.000605759	0.0177933
	p value Treatment:Genotype interaction	0.852712	0.995286	0.935494	0.0193114	0.681615	0.586848	0.712321	0.84582	0.492663	0.886482	0.701973	0.822134	0.839706	0.871737	0.337146	0.920669	0.873813	0.892238	0.871931	0.921521	0.680339	0.830113	0.844741	0.87077	0.672006	0.816024	0.795703	0.234103	0.740878	0.643101	0.255895	0.803395	0.683843	0.444793	0.8044	0.683313	0.712505	0.816678	0.470548	0.600955	0.47948	0.707009	0.0403851	0.595531	0.734029	0.676502	0.155315	0.524088
	f value Treatment	0.336314	0.387159	1.06788	0.422257	1.29027	1.47333	2.89485	0.210215	2.08247	1.58895	2.59119	2.08727	0.218138	0.617553	0.547118	1.3682	1.65808	1.31501	1.08681	1.30271	2.31903	0.493025	1.31962	1.32757	1.33931	3.21922	3.28349	0.303608	2.32914	1.32141	0.464705	1.6987	1.36593	2.02845	2.33712	2.4852	1.18472	1.44824	0.523773	1.11309	0.764121	1.31284	1.18735	2.16389	2.40921	1.13152	0.365526	0.896804
	f value Genotype	3.50839	0.943019	2.649	5.91819	4.87659	7.43424	0.355227	6.51123	2.4962	2.03256	4.30236	2.14328	6.19909	6.51592	8.14931	1.83033	1.35526	1.62983	2.93535	1.97839	4.18891	5.78594	1.85064	1.75715	2.85363	0.427074	0.308214	1.38027	3.15709	4.60786	6.06481	5.09494	4.41082	2.93245	3.24745	4.28829	5.84883	5.04512	7.14692	3.79781	8.25569	2.49201	3.42841	4.11603	3.38622	4.13288	8.28462	4.27373
	f value Treatment:Genotype interaction	0.435155	0.107342	0.299002	2.7143	0.660503	0.782186	0.621611	0.445431	0.909634	0.384907	0.63476	0.478794	0.454113	0.407571	1.16044	0.327198	0.404481	0.375751	0.407273	0.32552	0.662116	0.467431	0.447113	0.409087	0.672672	0.48689	0.51412	1.37786	0.585382	0.709389	1.33033	0.503898	0.657682	0.979851	0.502647	0.658354	0.621384	0.485955	0.942924	0.763674	0.929925	0.628366	2.33548	0.770765	0.594128	0.666975	1.61892	0.866405
	degrees freedom treatment	3	3	3	3	3	3	3	3	3	3	3	3	3	3	3	3	3	3	3	3	3	3	3	3	3	3	3	3	3	3	3	3	3	3	3	3	3	3	3	3	3	3	3	3	3	3	3	3
	degrees freedom genotype	2	2	2	2	2	2	2	2	2	2	2	2	2	2	2	2	2	2	2	2	2	2	2	2	2	2	2	2	2	2	2	2	2	2	2	2	2	2	2	2	2	2	2	2	2	2	2	2
	degrees freedom Treatment:Genotype interaction	6	6	6	6	6	6	6	6	6	6	6	6	6	6	6	6	6	6	6	6	6	6	6	6	6	6	6	6	6	6	6	6	6	6	6	6	6	6	6	6	6	6	6	6	6	6	6	6
	ddf_t	20.1803	20.5619	19.4054	19.0552	18.5733	19.2029	19.9944	19.7636	19.2178	19.2602	19.268	19.419	19.7607	19.8181	19.3524	19.5725	18.9823	19.2941	19.6382	19.633	19.2643	19.7398	19.2196	19.3887	19.1798	19.494	19.7689	17.4262	19.3936	18.4793	19.2094	18.7466	18.5261	18.9188	19.1264	19.2675	19.1428	19.0634	19.983	19.1995	19.3642	19.1758	18.7059	19.4294	19.3847	18.6366	19.2878	18.9364
	ddf_g	63.3298	60.5824	75.2127	76.7774	70.3794	66.9359	68.3124	69.8843	78.5963	75.3812	72.7832	77.5997	70.2189	72.9157	71.7652	74.7817	74.2725	75.9476	73.0118	72.2869	72.1394	68.1245	73.1359	74.1961	69.725	70.8341	69.7261	82.8563	73.3333	70.7099	67.331	70.5707	70.5866	78.6215	73.0818	72.1234	68.977	70.0337	66.5842	68.5793	66.1315	70.413	75.5305	68.1383	74.1854	70.3156	67.5408	68.969
	ddf_gt	63.8827	61.0615	74.2809	75.2292	70.2957	67.3178	68.6287	69.9884	76.6322	74.4141	72.3601	75.9832	70.2585	72.4962	71.5473	73.933	73.537	74.7925	72.417	71.8331	71.8479	68.4579	72.6822	73.5151	69.8366	70.7922	69.8648	77.6571	72.8265	70.5806	67.7095	70.4645	70.4788	76.5849	72.5716	71.8283	68.9914	69.8554	67.0308	68.8337	66.5979	70.4334	74.022	68.3143	73.487	70.2473	67.9035	69.1482
[truncated: 6 more columns]

## Sheet: 090217
genotype	treatment	PRI	PRI2	MTCI	CARI	NDVI	RVI	EVI	GI	CI730	CI709	ch1green	NDRE	RGVI	Datt4	Vogelmann2	Maccioni	doubledif	Vogelmann	mSR705	mNDVI705	SR3	SR4	SR1	Gitelson	SR2	SIPI	mNDVI	mSRCHL	green	red	RE	nir	NDVI	NDRE	GNDVI	GRVI	r127_7	r167_7	r55_40	r115_105	r112_103	r125_105	r127_129	r25_m	r55_m	r100_m	r118_m	r127_m
0946/12	Low water	-0.0118953	-0.0336137	1.6272	0.271747	0.773194	8.09916	1.54902	1.8105	0.165015	1.16368	3.58675	0.176373	1.76872	0.683796	-2.87311	0.583041	-0.333011	1.35234	3.40612	0.535618	4.47566	2.48789	3.18468	1.63967	5.48981	1.01546	0.971052	63.0692	11.9449	7.38162	12.67	55.4762	0.764618	0.628108	0.645569	4.7809	8.85941	8.90344	1.68577	3.49362	3.43482	4.72941	0.994802	0.246834	0.444729	0.281931	1.70196	1.94846
	High water	-0.0135583	-0.0350129	1.32614	0.301244	0.766966	7.7559	1.49852	1.94743	0.142004	0.966552	3.07119	0.153033	1.90637	0.586845	-2.94702	0.537494	-0.474779	1.29545	2.86603	0.479842	3.97294	2.7138	2.79764	1.4637	4.88072	1.02273	0.957397	70.7199	12.9776	7.57741	12.6482	54.6842	0.756472	0.624309	0.616277	4.24021	8.50008	8.51539	1.78088	3.21097	3.41416	4.14052	0.996304	0.24529	0.484475	0.287451	1.71507	1.92443
	Root rot	-0.0169291	-0.0341419	1.46005	0.427815	0.77798	8.58286	1.43057	1.87096	0.154445	1.08226	3.68177	0.165178	1.81593	0.631408	-2.95529	0.56106	-0.390242	1.31794	2.99922	0.496709	4.538	2.68434	3.05571	1.56034	5.43693	1.03425	0.936493	38.8461	11.9604	7.27149	12.8541	56.1054	0.769445	0.626982	0.647974	4.8914	9.00645	8.95315	1.78853	3.49328	3.58991	4.60237	0.99514	0.222671	0.447217	0.281077	1.73913	1.96931
	Vine weevil	-0.0146204	-0.0344303	1.38083	0.624883	0.783488	8.91609	1.43271	1.93588	0.207935	1.07136	4.58039	0.170494	1.8818	0.760729	-2.91702	0.545252	-0.437224	1.30503	2.84118	0.469493	4.94201	2.92377	2.87077	1.51227	5.1727	1.03666	0.935143	74.3942	11.8936	7.03834	12.4978	55.5452	0.77438	0.633004	0.64839	5.7005	10.0274	10.6236	1.83017	3.31305	3.5833	4.32899	0.991678	0.211467	0.444987	0.274201	1.69295	1.92254
Latham	Low water	0.0150272	-0.0487392	1.29699	0.400008	0.699924	5.79142	1.49721	1.63925	0.15631	0.8826	2.58079	0.152602	1.61396	0.675848	-2.80221	0.539208	-0.620384	1.27776	2.7854	0.468555	3.4624	2.23111	2.50515	1.39529	3.93717	1.01976	0.963953	-45.9934	14.1862	9.69826	11.8221	51.8157	0.684264	0.628569	0.569856	3.68489	6.68048	6.88464	1.55663	2.69464	2.74264	3.45785	0.991833	0.307626	0.524437	0.350455	1.60248	1.80024
	High water	0.0093652	-0.0472664	1.46423	0.353075	0.724755	6.34771	1.51313	1.64552	0.163897	0.996607	2.95046	0.165263	1.62113	0.707207	-2.80397	0.563581	-0.499455	1.31318	3.08521	0.501459	3.8374	2.25379	2.75271	1.49339	4.40483	1.01962	0.966739	-132.922	13.1717	8.95055	12.0554	52.865	0.710034	0.628579	0.601108	4.081	7.3171	7.53847	1.59779	2.92394	2.90144	3.85412	0.993817	0.279274	0.489064	0.325605	1.626	1.85008
	Root rot	-0.015478	-0.0315861	1.55959	0.330378	0.765689	7.66972	1.56381	1.83906	0.149398	1.09212	3.371	0.165956	1.79934	0.670779	-2.89536	0.558173	-0.406847	1.33542	3.33655	0.515889	4.28357	2.54551	3.05929	1.58398	5.17218	1.01113	0.979254	368.658	12.5317	7.55752	12.6375	54.7755	0.756651	0.624756	0.627964	4.56203	8.14287	8.18738	1.6985	3.34128	3.30768	4.48222	0.993946	0.253292	0.467837	0.289369	1.70307	1.92909
	Vine weevil	0.0127739	-0.049784	1.40053	0.50812	0.722735	6.39907	1.43815	1.67009	0.163427	0.959973	2.88259	0.160565	1.64446	0.681285	-2.81213	0.548052	-0.549654	1.30045	2.91426	0.474622	3.76124	2.35237	2.675	1.45274	4.29183	1.02849	0.947703	12.9632	13.3649	9.06789	12.0075	52.7739	0.706329	0.629343	0.595368	4.01288	7.49667	7.75257	1.60591	2.85654	2.87147	3.75081	0.992838	0.274778	0.495407	0.330541	1.6234	1.83987
Moy	Low water	-0.000996045	-0.0489909	1.08037	0.525187	0.749568	7.14028	1.3786	2.18087	0.10787	0.778931	2.38047	0.126977	2.13769	0.483731	-2.98581	0.475967	-0.637562	1.25129	2.4621	0.411892	3.3494	2.87302	2.49321	1.32582	4.36659	1.04139	0.925796	42.3236	15.3757	8.08758	12.5042	52.918	0.734036	0.617514	0.549825	3.53423	8.77758	8.79615	1.96431	2.93109	3.2674	3.67342	0.998821	0.234244	0.575659	0.298409	1.70406	1.87946
	High water	-0.00781806	-0.0367542	1.30708	0.420014	0.754388	7.41983	1.54022	1.97541	0.137558	0.943188	2.84301	0.151282	1.92683	0.575993	-2.90293	0.535311	-0.492538	1.30096	2.8779	0.47699	3.7732	2.63244	2.76192	1.46226	4.8019	1.01593	0.971154	206.413	13.5975	7.85938	12.4487	53.7087	0.743875	0.623631	0.595284	4.01332	8.23039	8.33156	1.787	3.14056	3.32402	4.07976	0.992882	0.253644	0.507678	0.29293	1.68447	1.88547
	Root rot	-0.0145306	-0.0409231	1.40037	0.236595	0.791903	8.74644	1.47884	2.15409	0.141	1.02378	3.20299	0.158049	2.10233	0.553735	-2.96737	0.544869	-0.385957	1.31781	2.94915	0.487827	4.14181	2.93199	2.97604	1.52309	5.45027	1.02527	0.952321	53.2465	11.0804	5.89872	11.272	48.5137	0.783324	0.622916	0.628363	4.40963	9.89113	9.87487	1.96236	3.46744	3.73051	4.5501	0.998081	0.210503	0.476057	0.258725	1.73781	1.96734
	Vine weevil	0.00773254	-0.0539745	1.04013	0.617332	0.73809	6.82464	1.39292	2.09133	0.116014	0.756804	2.31523	0.126663	2.05868	0.489431	-2.9585	0.474318	-0.677507	1.24462	2.4034	0.404514	3.25941	2.80136	2.39759	1.29538	4.10743	1.03945	0.930267	85.9745	15.5169	8.50294	12.3066	52.4935	0.720632	0.620054	0.543655	3.45252	8.01306	8.07336	1.88468	2.78891	3.1059	3.47354	0.9969	0.249739	0.578105	0.310833	1.67938	1.85234
	p value Treatment	0.124491	0.414854	0.0557415	0.000316726	0.0170634	0.00943065	0.0484391	0.644373	0.672885	0.0407388	0.240487	0.272138	0.714331	0.957432	0.359512	0.0596967	0.00465206	0.0227226	0.00957177	0.00730751	0.071402	0.153016	0.00138504	0.00971708	0.00218332	0.0323051	0.0432102	0.729401	0.0146958	0.0204999	0.0178819	0.00313189	0.0159393	0.70617	0.00779682	0.00842777	0.132736	0.131572	0.358832	0.00511692	0.0730569	0.00189684	0.341805	0.0316997	0.015814	0.0312629	0.0567802	0.00414726
	p value Genotype	2.88788e-05	0.00584646	0.0198359	0.725535	1.94972e-05	4.57141e-07	0.461459	1.55953e-07	0.0420473	0.00658859	0.0021652	0.0126095	2.31968e-07	0.00591141	6.00281e-05	0.0192291	0.00778102	0.0877381	0.0343752	0.038403	0.00026622	8.91039e-06	0.00493986	0.0123934	0.000326135	0.162378	0.134526	0.868546	0.000187844	2.30472e-05	0.000391806	1.85549e-05	3.49847e-05	0.00920619	0.000144259	2.74846e-05	9.99616e-06	2.73426e-05	1.4624e-09	0.000231742	9.54654e-07	0.000664749	0.0126208	3.57436e-06	0.000135459	2.32655e-05	7.71826e-05	0.000412236
	p value Treatment:Genotype interaction	0.315643	0.167453	0.273654	0.263251	0.552696	0.408539	0.250812	0.504873	0.460075	0.270697	0.282042	0.246855	0.482119	0.670731	0.5392	0.217152	0.246981	0.177505	0.151108	0.264255	0.273932	0.384091	0.21239	0.219213	0.349679	0.178259	0.219273	0.432208	0.215147	0.499707	0.867973	0.72023	0.552061	0.393162	0.292124	0.304948	0.225152	0.0993491	0.282322	0.549876	0.675918	0.306168	0.642972	0.521068	0.192417	0.523281	0.831596	0.775802
	f value Treatment	2.15505	0.994899	3.03898	10.6426	4.42351	5.15218	3.19331	0.565987	0.521488	3.39589	1.52775	1.41547	0.45889	0.102768	1.13876	3.00193	6.2684	4.08225	5.19348	5.63405	2.75926	1.98172	8.06144	5.16641	7.35834	3.64815	3.3117	0.436378	4.63894	4.1904	4.32656	6.81205	4.50806	0.471158	5.48222	5.31381	2.11387	2.12754	1.13959	6.07001	2.7323	7.60157	1.1896	3.65628	4.55527	3.70461	2.99699	6.28828
	f value Genotype	12.4054	5.60478	4.12316	0.322202	12.5536	17.8777	0.781475	19.4449	3.29705	5.35975	6.63549	4.6318	18.8376	5.4889	11.0942	4.174	5.18995	2.51374	3.52672	3.41304	9.15656	13.584	5.70344	4.65279	8.91548	1.86232	2.06092	0.141202	9.59284	12.3521	8.71017	12.5685	11.7843	4.9746	9.92858	12.0414	13.493	12.1005	27.4775	9.34096	16.972	8.05031	4.63137	14.9211	10.0097	12.3235	10.7869	8.62678
	f value Treatment:Genotype interaction	1.20466	1.58293	1.28655	1.31017	0.827057	1.03706	1.33974	0.892676	0.956873	1.29313	1.26812	1.34817	0.925061	0.674261	0.845277	1.42428	1.34871	1.53874	1.62941	1.30923	1.28582	1.07687	1.43629	1.41764	1.13652	1.53677	1.4184	1.00012	1.42796	0.900001	0.413352	0.611681	0.827912	1.06132	1.24745	1.22114	1.40288	1.85872	1.2699	0.83077	0.667715	1.21894	0.709488	0.8702	1.49219	0.867068	0.465621	0.540482
	degrees freedom treatment	3	3	3	3	3	3	3	3	3	3	3	3	3	3	3	3	3	3	3	3	3	3	3	3	3	3	3	3	3	3	3	3	3	3	3	3	3	3	3	3	3	3	3	3	3	3	3	3
	degrees freedom genotype	2	2	2	2	2	2	2	2	2	2	2	2	2	2	2	2	2	2	2	2	2	2	2	2	2	2	2	2	2	2	2	2	2	2	2	2	2	2	2	2	2	2	2	2	2	2	2	2
	degrees freedom Treatment:Genotype interaction	6	6	6	6	6	6	6	6	6	6	6	6	6	6	6	6	6	6	6	6	6	6	6	6	6	6	6	6	6	6	6	6	6	6	6	6	6	6	6	6	6	6	6	6	6	6	6	6
	ddf_t	20.436	20.6159	18.036	17.6531	17.877	18.1838	18.0505	18.2114	18.1458	17.8283	18.5466	17.3218	18.2796	18.9762	18.4275	16.8782	16.9482	17.7456	17.5151	16.8365	18.4829	17.9188	17.48	17.5906	17.3291	18.1269	18.2926	19.8262	17.4847	18.0166	18.497	17.2617	17.8767	17.8407	17.3904	18.029	18.7234	18.394	18.6966	17.3941	18.591	17.2273	17.9509	18.431	17.3621	17.7336	18.7591	18.0306
	ddf_g	62.7129	60.5003	78.3338	76.1555	75.9048	74.3893	74.2319	75.219	80.5022	78.0876	79.2824	76.8773	75.3692	76.9112	75.1353	72.7287	73.8299	75.3171	74.9103	71.4132	78.607	76.6913	75.2517	76.4221	77.8992	75.4822	74.5992	74.5682	78.2878	75.0539	76.2487	78.008	75.7777	79.7403	77.8911	78.4795	74.4316	76.1255	70.8981	77.6202	70.7157	77.7019	76.7126	74.2276	77.7587	75.714	74.2343	78.0438
	ddf_gt	63.4021	61.1354	75.6656	74.4897	73.9237	72.8981	72.626	73.8029	77.1514	75.4551	76.5284	74.6664	73.9321	75.1652	73.8482	72.392	72.8901	73.9209	73.5346	71.4999	75.983	74.5399	73.8188	74.4771	75.0093	73.3098	72.8176	70.7885	75.415	73.4195	74.6577	75.0844	73.8788	76.6598	75.102	75.6164	73.0586	74.1134	70.5866	74.9473	70.3528	74.9195	74.0506	72.8796	75.0805	73.6982	73.3118	75.5036
[truncated: 5 more columns]

## Sheet: 170217
genotype	treatment	PRI	PRI2	MTCI	CARI	NDVI	RVI	EVI	GI	CI730	CI709	ch1green	NDRE	RGVI	Datt4	Vogelmann2	Maccioni	doubledif	Vogelmann	mSR705	mNDVI705	SR3	SR4	SR1	Gitelson	SR2	SIPI	mNDVI	mSRCHL	green	red	RE	nir	NDVI	NDRE	GNDVI	GRVI	r127_7	r167_7	r55_40	r115_105	r112_103	r125_105	r127_129	r25_m	r55_m	r100_m	r118_m	r127_m
0946/12	Low water	-0.0366526	-0.0104067	1.55747	0.557614	0.77758	8.07727	1.8824	1.91624	0.164325	1.17128	3.29679	0.180775	1.88851	0.640611	-2.84997	0.587997	-0.311029	1.36379	3.68625	0.566602	4.17943	2.48371	3.18235	1.65622	5.5038	0.977923	1.04835	-82.7869	12.4146	7.21667	12.6343	55.1558	0.768522	0.627227	0.632628	4.48968	7.16325	7.32503	1.60575	3.52753	3.53012	4.77152	0.976819	0.286153	0.463977	0.267491	1.6952	1.90856
	High water	-0.0382016	-0.0108427	1.26009	0.608792	0.772118	8.02918	1.92254	2.104	0.134882	0.980452	2.8724	0.156653	2.07409	0.538546	-2.91787	0.538761	-0.449874	1.31084	3.14288	0.511806	3.77538	2.74621	2.84774	1.50181	5.0436	0.973608	1.05828	-23.9077	13.6429	7.33445	12.6252	54.3067	0.761449	0.622585	0.598023	4.06113	6.73551	6.83478	1.69097	3.32414	3.57167	4.30443	0.97396	0.294358	0.510577	0.270841	1.70867	1.87667
	Root rot	-0.0399164	-0.00913928	1.34324	0.345435	0.791029	8.95872	1.68801	2.10463	0.153114	1.07787	3.34795	0.168055	2.06778	0.550329	-2.94583	0.551994	-0.408706	1.32149	3.05412	0.498853	4.15237	2.85536	2.98756	1.55445	5.39834	0.998179	1.00478	300.011	12.7544	6.86112	12.809	56.0207	0.780863	0.627561	0.628892	4.57373	7.36121	7.45361	1.72136	3.49904	3.71079	4.56104	0.97748	0.249798	0.477853	0.255786	1.73346	1.93649
	Vine weevil	-0.0397176	-0.0115171	1.32454	0.357158	0.803967	9.47517	1.65967	2.11822	0.15395	1.05775	3.53962	0.163954	2.0802	0.537974	-2.97966	0.545548	-0.394953	1.30683	2.95918	0.492415	4.34646	3.03488	2.97748	1.54016	5.57067	1.00226	0.996468	3.32358	12.0074	6.41859	12.8657	56.3418	0.795097	0.628108	0.648468	4.78041	8.28298	8.32919	1.78252	3.57465	3.91229	4.61516	0.989199	0.230686	0.450983	0.241521	1.74535	1.96951
Latham	Low water	-0.00434063	-0.0313172	1.3129	0.612261	0.694227	5.64049	1.75711	1.63732	0.164184	0.912422	2.46483	0.162641	1.62708	0.68469	-2.73468	0.552454	-0.595227	1.29709	3.09583	0.50422	3.34	2.14969	2.53384	1.42974	3.93816	0.985526	1.03205	-43.2821	14.4742	9.85143	11.6514	51.1836	0.676712	0.629243	0.558707	3.56591	5.80869	6.10692	1.47693	2.68695	2.70761	3.49219	0.976549	0.346003	0.534932	0.349886	1.57573	1.75606
	High water	-0.0118591	-0.0268453	1.24219	0.820129	0.715798	6.17111	2.16411	1.82974	0.152651	0.915311	2.40638	0.161807	1.81503	0.616122	-2.76811	0.547686	-0.54909	1.3077	3.29667	0.524905	3.30306	2.30086	2.60261	1.44945	4.18191	0.953926	1.10835	-44.5033	14.7791	9.14497	11.8679	51.7315	0.699252	0.626863	0.555541	3.52993	5.49692	5.80834	1.50609	2.83368	2.93116	3.68766	0.965146	0.360751	0.548911	0.320751	1.60353	1.75565
	Root rot	-0.0206899	-0.0197975	1.57313	0.603008	0.740407	6.87931	2.0329	1.78918	0.166812	1.10396	2.94222	0.17766	1.77161	0.691245	-2.77543	0.580652	-0.414897	1.35315	3.93382	0.566073	3.83167	2.30346	2.97874	1.59995	4.82266	0.97164	1.07113	-48.1935	13.4222	8.38998	12.167	53.3331	0.727565	0.628304	0.598007	4.10132	6.30576	6.52528	1.53534	3.13802	3.06306	4.25592	0.975725	0.321134	0.499131	0.304024	1.63283	1.83774
	Vine weevil	-0.0188749	-0.0211047	1.51518	0.728657	0.727114	6.46673	2.03372	1.74467	0.163376	1.05626	2.74925	0.175514	1.72745	0.689428	-2.76865	0.586804	-0.435667	1.3496	3.73556	0.565555	3.65611	2.20117	2.87564	1.5572	4.61203	0.973189	1.06909	-11.7119	13.6909	8.80536	12.1369	52.9689	0.714879	0.627195	0.589112	3.89319	6.15553	6.3951	1.53654	3.04743	2.99465	4.08248	0.972089	0.327409	0.508546	0.318037	1.6274	1.821
Moy	Low water	-0.0138523	-0.0347978	0.923909	0.766621	0.742884	7.02796	1.67148	2.29629	0.104238	0.707818	2.07862	0.120251	2.279	0.432574	-2.97001	0.451961	-0.705351	1.23244	2.40641	0.402878	3.03727	2.96817	2.33867	1.26933	4.11605	0.995118	1.01375	26.1287	15.1166	7.56641	11.617	49.0844	0.722816	0.616346	0.516985	3.2175	7.41538	7.46668	1.87701	2.79674	3.24431	3.45517	0.982908	0.283955	0.616011	0.295975	1.6806	1.8161
	High water	-0.0321254	-0.017932	1.17622	0.980594	0.767547	7.85012	2.18368	2.22605	0.13733	0.960916	2.62905	0.163007	2.20601	0.513232	-2.88058	0.540129	-0.452868	1.33115	3.05361	0.502914	3.5438	2.76767	2.77606	1.47399	4.85217	0.96719	1.07911	-35.5757	14.7682	7.52855	12.5458	53.8291	0.75414	0.621798	0.571196	3.80423	6.75287	7.07761	1.73091	3.19509	3.47572	4.18452	0.945232	0.30217	0.552751	0.270099	1.69044	1.80784
	Root rot	-0.0397884	-0.0148038	1.33767	0.75126	0.795705	9.00977	2.01573	2.30785	0.145716	1.07415	2.97851	0.171994	2.27648	0.517532	-2.90939	0.561117	-0.330356	1.35478	3.36985	0.537353	3.902	2.90798	3.05269	1.57567	5.57742	0.968651	1.07102	-152.133	11.6725	5.79177	11.2341	48.4195	0.78619	0.623328	0.611642	4.18827	7.47042	7.73914	1.78508	3.55497	3.84834	4.74395	0.960272	0.274905	0.501492	0.24323	1.72339	1.88817
	Vine weevil	-0.0185993	-0.0303704	1.17933	0.799314	0.755268	7.39209	1.91376	2.14268	0.139692	0.909249	2.49659	0.15495	2.1199	0.516629	-2.87499	0.528781	-0.51107	1.30408	2.95755	0.487691	3.41774	2.72019	2.65936	1.42883	4.59399	0.976363	1.05579	100.757	14.8204	7.94137	12.3377	53.1878	0.739729	0.623405	0.564209	3.65806	7.13395	7.36592	1.77477	3.04204	3.30616	3.93722	0.971007	0.296722	0.554376	0.284803	1.66735	1.82847
	p value Treatment	0.0416764	0.137326	0.091523	0.364962	0.0347929	0.0322243	0.190025	0.514152	0.257192	0.0169764	0.0262354	0.0160056	0.547808	0.618444	0.714395	0.0489066	0.0222796	0.0153602	0.0824314	0.0875857	0.0310618	0.574187	0.017422	0.0250943	0.0286226	0.172434	0.191102	0.896521	0.10874	0.0408884	0.0506428	0.0122034	0.0317952	0.247786	0.0600162	0.0236976	0.408542	0.463388	0.766828	0.0333695	0.129506	0.0169447	0.161828	0.202279	0.116471	0.0447904	0.132098	0.0929375
	p value Genotype	2.19763e-08	3.82342e-06	0.00220853	0.00238705	3.22515e-09	1.04706e-09	0.132341	5.81517e-11	0.000688789	0.00780751	6.24093e-06	0.0529817	7.09744e-11	1.57777e-08	7.39718e-11	0.0125691	0.017985	0.517564	0.00271658	0.0141314	1.68539e-05	2.3341e-10	0.00398926	0.0130954	2.9688e-05	0.0588299	0.0389554	0.656585	0.000173345	5.27543e-09	4.43461e-10	2.36207e-07	2.00268e-08	6.58363e-05	8.30425e-05	5.875e-06	0.000222641	0.00026631	2.62259e-10	1.67532e-06	3.92751e-10	7.12065e-05	0.395206	1.14526e-06	0.000150568	1.9917e-09	8.77613e-12	2.14526e-05
	p value Treatment:Genotype interaction	0.173133	0.150882	0.0528619	0.987187	0.496964	0.360151	0.584405	0.635523	0.0897318	0.0248464	0.247499	0.00282671	0.632318	0.132706	0.0339106	0.0032869	0.0129965	0.000645441	0.00270317	0.00147021	0.231781	0.10248	0.0264247	0.0195317	0.160156	0.258659	0.380617	0.522692	0.289325	0.471228	0.479843	0.408761	0.458605	0.139618	0.276374	0.238841	0.900583	0.89798	0.193766	0.21684	0.472259	0.0666465	0.301137	0.713449	0.279579	0.474764	0.491779	0.917605
	f value Treatment	3.30415	2.06642	2.50037	1.12003	3.52228	3.60787	1.74745	0.790944	1.46642	4.40897	3.85578	4.56757	0.728441	0.608023	0.459039	3.23264	4.06016	4.5792	2.63743	2.58273	3.65889	0.682589	4.34664	3.94034	3.74632	1.842	1.74233	0.197948	2.31085	3.34343	3.10607	4.74741	3.62242	1.49927	2.92939	3.9713	1.01195	0.890386	0.382438	3.57156	2.13442	4.36176	1.90413	1.68853	2.24179	3.24658	2.11686	2.46262
	f value Genotype	22.849	15.1267	6.59543	6.57845	25.5284	27.8206	2.08056	33.2883	8.01461	5.15524	13.9778	3.0515	32.9199	22.8564	32.2465	4.62805	4.22347	0.664158	6.37757	4.49894	12.6447	30.5441	5.91652	4.57805	11.9307	2.95392	3.40284	0.423014	9.68679	24.721	28.7886	18.6282	22.4765	10.9658	10.6028	14.0585	9.50532	9.28261	30.6398	15.8433	29.6209	10.7993	0.940929	16.6509	9.86247	26.4961	36.3511	12.3859
	f value Treatment:Genotype interaction	1.55524	1.63592	2.18899	0.156216	0.90372	1.11859	0.785161	0.719043	1.91247	2.57955	1.34573	3.69912	0.723143	1.69976	2.42618	3.6184	2.91018	4.45869	3.7206	4.03444	1.38411	1.84424	2.5474	2.70376	1.59473	1.32348	1.08407	0.867767	1.25304	0.940765	0.928186	1.03637	0.95928	1.67276	1.28066	1.36661	0.361834	0.366122	1.49117	1.42312	0.939635	2.06859	1.23119	0.620221	1.27367	0.935749	0.911175	0.332777
	degrees freedom treatment	3	3	3	3	3	3	3	3	3	3	3	3	3	3	3	3	3	3	3	3	3	3	3	3	3	3	3	3	3	3	3	3	3	3	3	3	3	3	3	3	3	3	3	3	3	3	3	3
	degrees freedom genotype	2	2	2	2	2	2	2	2	2	2	2	2	2	2	2	2	2	2	2	2	2	2	2	2	2	2	2	2	2	2	2	2	2	2	2	2	2	2	2	2	2	2	2	2	2	2	2	2
	degrees freedom Treatment:Genotype interaction	6	6	6	6	6	6	6	6	6	6	6	6	6	6	6	6	6	6	6	6	6	6	6	6	6	6	6	6	6	6	6	6	6	6	6	6	6	6	6	6	6	6	6	6	6	6	6	6
[truncated: 5 more columns]

## Sheet: 230217
genotype	treatment	PRI	PRI2	MTCI	CARI	NDVI	RVI	EVI	GI	CI730	CI709	ch1green	NDRE	RGVI	Datt4	Vogelmann2	Maccioni	doubledif	Vogelmann	mSR705	mNDVI705	SR3	SR4	SR1	Gitelson	SR2	SIPI	mNDVI	mSRCHL	green	red	RE	nir	NDVI	NDRE	GNDVI	GRVI	r127_7	r167_7	r55_40	r115_105	r112_103	r125_105	r127_129	r25_m	r55_m	r100_m	r118_m	r127_m
0946/12	Low water	-0.0388474	-0.0124181	1.71093	0.188538	0.800469	9.2258	1.54578	1.87091	0.175785	1.26669	4.102	0.186479	1.82923	0.68335	-2.88005	0.591944	-0.232459	1.37469	3.47684	0.543852	4.97292	2.63952	3.43457	1.73667	6.20996	1.01686	0.967592	78.6712	10.9221	6.49218	12.8239	56.1135	0.792134	0.627801	0.674389	5.3327	10.0423	10.1806	1.73545	3.81858	3.77486	5.27422	0.999119	0.215085	0.41057	0.25027	1.71761	1.98919
	High water	-0.0409623	-0.015448	1.49036	0.303825	0.809583	9.67918	1.49477	2.00584	0.162645	1.14286	3.9345	0.172912	1.95596	0.596571	-2.96329	0.566116	-0.292824	1.3366	3.07483	0.508269	4.8	2.93434	3.20201	1.6162	5.97975	1.02569	0.951389	64.2233	11.0292	6.23018	12.9835	56.5697	0.801441	0.626638	0.673582	5.17001	10.6753	10.7405	1.85978	3.73018	3.94468	4.97187	0.998673	0.195679	0.415645	0.24183	1.75058	2.00207
	Root rot	-0.0466926	-0.0124716	1.58895	0.4451	0.82295	10.5299	1.4601	1.98454	0.178274	1.23594	4.49297	0.182575	1.9198	0.631788	-2.98072	0.580776	-0.2359	1.34989	3.16335	0.517802	5.29248	3.00124	3.3791	1.68047	6.35136	1.03216	0.940044	21.7304	10.172	5.83014	13.1327	57.8485	0.816633	0.629948	0.700798	5.75826	11.1594	11.1854	1.87497	3.90427	4.07476	5.26425	0.998205	0.173418	0.384313	0.232473	1.76976	2.04237
	Vine weevil	-0.050711	-0.00792545	1.41669	0.534879	0.812496	10.0965	1.42072	2.04032	0.160993	1.10192	4.0647	0.16753	1.98101	0.575472	-3.0135	0.552832	-0.334749	1.31762	2.89907	0.485338	4.89715	3.1031	3.11865	1.56544	5.88376	1.03783	0.930076	29.9541	10.9911	6.16819	13.0716	57.0203	0.804422	0.626935	0.676568	5.31399	11.0772	11.0966	1.9051	3.682	3.98918	4.84986	1	0.180106	0.414991	0.243751	1.77039	2.01832
Latham	Low water	-0.00662932	-0.0330846	1.26085	0.228383	0.722163	6.33582	1.38646	1.73593	0.153208	0.883517	2.72565	0.152213	1.70575	0.641831	-2.83562	0.530018	-0.594512	1.27821	2.66018	0.448376	3.60589	2.43039	2.53035	1.39114	4.11449	1.03704	0.931744	32.1373	11.9601	7.88741	10.4762	45.5464	0.704409	0.626095	0.583864	3.84437	7.42986	7.71471	1.65464	2.78011	2.90387	3.56469	0.995043	0.265127	0.509736	0.328565	1.62666	1.82751
	High water	0.00147745	-0.0402154	1.23017	0.175557	0.73242	6.57052	1.4757	1.74342	0.156273	0.88767	2.81245	0.155275	1.72039	0.623672	-2.84457	0.529675	-0.570149	1.2808	2.69771	0.455007	3.69125	2.48198	2.56161	1.39927	4.25147	1.0236	0.956796	38.9812	13.3697	8.71942	12.0311	52.4955	0.714806	0.627192	0.593722	3.94701	7.48416	7.79857	1.66687	2.84941	3.00359	3.65781	0.99249	0.266997	0.499419	0.31523	1.63222	1.838
	Root rot	-0.01741	-0.0297372	1.62293	0.176063	0.774802	8.08538	1.53133	1.82324	0.167201	1.15355	3.58437	0.178242	1.78793	0.688285	-2.85248	0.580843	-0.333506	1.35669	3.33105	0.526496	4.48287	2.54794	3.15105	1.63269	5.44937	1.0169	0.967847	121.163	11.7973	7.29378	12.5631	54.8205	0.764743	0.626965	0.646052	4.78308	8.61647	8.78827	1.72222	3.43414	3.4121	4.67668	0.995104	0.235142	0.442073	0.276148	1.68428	1.93744
	Vine weevil	-0.0142805	-0.026723	1.5622	0.3983	0.736671	6.77826	1.46813	1.67163	0.162235	1.05877	3.11324	0.170579	1.64783	0.715269	-2.82098	0.5787	-0.435731	1.33349	3.17794	0.515539	4.01753	2.28019	2.91133	1.54885	4.79241	1.02382	0.955131	-16.3552	12.7081	8.50999	12.29	53.5066	0.725235	0.626398	0.615983	4.27034	7.71663	7.88466	1.62877	3.12774	3.07599	4.17611	0.994843	0.261426	0.473717	0.315274	1.65193	1.88868
Moy	Low water	-0.0206192	-0.0341656	1.05094	0.249928	0.786399	8.42046	1.45448	2.38761	0.117434	0.807394	2.60117	0.133814	2.34384	0.432391	-3.02107	0.482383	-0.562326	1.25885	2.43443	0.415752	3.55148	3.26906	2.54601	1.33404	4.71321	1.02798	0.947426	43.5703	12.5792	6.08133	11.1115	47.22	0.771773	0.619024	0.579435	3.78189	9.78541	9.87007	2.06941	3.08742	3.61081	3.87218	0.997124	0.207655	0.54182	0.2589	1.73057	1.91613
	High water	-0.0265801	-0.025693	1.35424	0.254667	0.789543	8.7984	1.50313	2.14821	0.156449	1.01664	3.19348	0.164547	2.10499	0.547672	-2.91734	0.545236	-0.396567	1.31684	2.86026	0.4795	4.09435	2.97843	2.88567	1.50104	5.25769	1.02216	0.958854	50.2935	12.6123	6.85381	12.6094	54.71	0.777234	0.625376	0.625447	4.38451	9.83513	10.0336	1.91585	3.3202	3.63235	4.37095	0.997589	0.211537	0.475246	0.256572	1.70127	1.93781
	Root rot	-0.0351402	-0.0220304	1.29769	0.211843	0.808069	9.72192	1.49481	2.32189	0.147528	1.00502	3.27949	0.159793	2.27326	0.49144	-2.98244	0.532211	-0.386686	1.31135	2.78296	0.468243	4.18957	3.27015	2.90922	1.48599	5.50801	1.02415	0.954393	51.3803	10.9762	5.49441	11.2596	48.5823	0.796742	0.623644	0.631498	4.49704	10.5904	10.6755	2.01739	3.44458	3.88102	4.5161	0.997709	0.194441	0.474111	0.239872	1.73945	1.97114
	Vine weevil	-0.00915688	-0.0413571	1.26551	0.207985	0.781475	8.27221	1.446	2.11755	0.151856	0.95384	3.0127	0.157451	2.07961	0.535739	-2.92748	0.530436	-0.461078	1.29945	2.68807	0.45583	3.90726	2.95379	2.73808	1.44002	4.88594	1.03028	0.943774	45.5178	13.1067	7.16892	12.5323	54.4021	0.767119	0.625567	0.611966	4.18766	9.62345	9.85357	1.94054	3.14662	3.46978	4.08327	0.994687	0.209458	0.492629	0.265482	1.69533	1.91532
	p value Treatment	0.162146	0.677486	0.049498	0.070252	0.0032864	0.00227514	0.345613	0.559115	0.206476	0.00901005	0.000744314	0.0555336	0.614629	0.756355	0.599466	0.0939886	0.00511796	0.0434758	0.0613163	0.0753418	0.000656954	0.356341	0.00274259	0.0124291	0.00146	0.526287	0.504687	0.261895	0.00179502	0.00395975	0.00510658	0.000294383	0.00268894	0.302762	0.000786793	0.0006259	0.134105	0.206695	0.636684	0.00299423	0.0398742	0.00209101	0.470397	0.0098003	0.00236106	0.0103761	0.0380759	0.000356525
	p value Genotype	1.45783e-12	9.71592e-09	0.000168804	0.00899357	8.95298e-14	4.7205e-14	0.882546	1.50998e-11	0.000695027	1.0452e-06	2.33944e-12	0.000537361	1.49103e-11	1.37413e-08	5.70255e-09	0.000460573	1.36783e-07	0.001135	0.000165526	0.000136668	3.45834e-12	4.82321e-11	7.40953e-09	1.10743e-06	1.40707e-11	0.63556	0.577634	0.986861	5.70845e-10	2.97376e-13	5.94019e-13	2.5851e-14	2.07694e-13	0.000402024	5.04457e-11	1.76684e-12	8.58384e-12	3.91885e-11	3.14271e-11	3.24971e-12	1.17701e-12	5.77465e-11	0.00043438	7.07271e-13	7.84063e-10	1.0889e-12	1.21876e-12	3.16421e-14
	p value Treatment:Genotype interaction	0.0380826	0.0312433	0.00115728	0.0408915	0.688489	0.547548	0.0207511	0.189849	0.0839677	0.00541106	0.344335	0.0184087	0.203856	0.0221852	0.0069956	0.00982858	0.0158848	0.00130169	8.37733e-05	0.000706131	0.265652	0.0526375	0.00399415	0.00166143	0.0701444	0.0214618	0.0198884	0.144375	0.301413	0.600604	0.407829	0.735631	0.607332	0.119317	0.346545	0.35895	0.654204	0.715819	0.13578	0.201634	0.571446	0.040979	0.489171	0.715362	0.275397	0.68496	0.157334	0.42529
	f value Treatment	1.90314	0.513678	3.23463	2.75102	6.85182	7.27485	1.17413	0.709038	1.69145	5.43781	9.18696	3.10819	0.603738	0.397671	0.639685	2.51625	6.23274	3.39016	2.98423	2.75199	9.43757	1.15144	7.20403	4.97989	8.20129	0.767087	0.808033	1.45149	7.73835	6.57081	6.05042	11.0706	7.1677	1.30703	9.21083	9.49348	2.12093	1.68181	0.579137	6.99601	3.43998	7.59637	0.879998	5.16363	7.28148	5.1779	3.46992	10.6881
	f value Genotype	41.7234	24.9542	9.74569	5.02962	45.8823	47.5332	0.125159	35.6134	8.03348	16.6277	39.4398	8.31806	35.1678	23.2959	24.9114	8.49733	19.6018	7.40351	9.74676	9.97372	38.7575	33.3569	24.4505	16.5922	36.0652	0.456104	0.553016	0.0132281	28.6984	43.2113	41.6642	48.776	43.9664	8.74092	33.1948	40.0637	36.5624	33.6284	33.9639	38.682	40.6054	33.2035	8.74517	41.4982	28.0902	40.5901	40.5235	48.1565
	f value Treatment:Genotype interaction	2.38007	2.49465	4.16301	2.33316	0.651814	0.83406	2.68886	1.50156	1.95147	3.37175	1.14687	2.74103	1.4581	2.64852	3.24972	3.06117	2.81709	4.09764	5.54617	4.41484	1.30564	2.19996	3.5324	3.98427	2.04805	2.67254	2.71241	1.65386	1.22904	0.763905	1.03792	0.592095	0.755187	1.76305	1.14265	1.12066	0.695229	0.617232	1.68909	1.46674	0.802156	2.33096	0.916243	0.617828	1.28358	0.656274	1.60733	1.01021
	degrees freedom treatment	3	3	3	3	3	3	3	3	3	3	3	3	3	3	3	3	3	3	3	3	3	3	3	3	3	3	3	3	3	3	3	3	3	3	3	3	3	3	3	3	3	3	3	3	3	3	3	3
	degrees freedom genotype	2	2	2	2	2	2	2	2	2	2	2	2	2	2	2	2	2	2	2	2	2	2	2	2	2	2	2	2	2	2	2	2	2	2	2	2	2	2	2	2	2	2	2	2	2	2	2	2
	degrees freedom Treatment:Genotype interaction	6	6	6	6	6	6	6	6	6	6	6	6	6	6	6	6	6	6	6	6	6	6	6	6	6	6	6	6	6	6	6	6	6	6	6	6	6	6	6	6	6	6	6	6	6	6	6	6
	ddf_t	19.6911	20.0892	16.361	19.55	16.5819	17.4336	19.1303	17.9889	17.0368	16.0097	17.233	16.2265	74.0396	17.2579	17.6343	16.4815	16.2275	16.2576	16.534	16.6457	17.1439	17.4097	16.2299	16.1165	16.4769	19.3475	19.3704	17.5535	16.9936	16.5459	17.5713	16.8836	16.5815	18.0203	16.7944	17.2546	17.5661	17.8929	16.8882	16.5898	17.3628	16.4762	17.5871	17.4995	17.0762	16.5784	17.8966	16.8783
	ddf_g	68.2359	64.0167	76.9422	72.8225	75.6314	74.8693	72.6221	73.6718	74.1657	75.288	73.3778	76.7586	76.3741	74.6718	72.8604	77.528	75.95	78.3376	78.5543	79.4173	72.7964	73.7213	73.0922	74.1813	72.0109	72.2357	72.0741	78.0338	74.587	75.8593	76.2118	75.307	75.9246	71.4307	74.2025	73.2048	74.5723	74.4904	75.0165	73.7506	74.5678	72.5532	64.7752	75.3348	75.0128	75.3637	74.6083	75.833
	ddf_gt	67.6781	64.0569	74.7644	71.9306	73.7794	72.8663	71.0384	72.4199	72.3278	73.9066	72.6768	74.4554	76.9806	73.0872	71.5627	75.0355	74.3734	75.424	75.3557	75.4839	72.4783	72.1986	73.007	73.3966	72.0548	70.6365	70.5382	74.6127	73.3812	73.9444	74.2804	73.8394	74.0493	70.3816	73.3468	72.5576	72.5183	72.4176	73.143	72.9451	72.744	72.4585	64.415	73.6058	73.5996	73.3955	72.9501	74.4258
[truncated: 5 more columns]

## Sheet: 010317
genotype	treatment	PRI	PRI2	MTCI	CARI	NDVI	RVI	GI	CI730	CI709	ch1green	NDRE	RGVI	Datt4	Vogelmann2	Maccioni	doubledif	Vogelmann	mSR705	mNDVI705	SR3	SR4	SR1	Gitelson	SR2	SIPI	mNDVI	mSRCHL	green	red	RE	nir	NDVI	NDRE	GNDVI	GRVI	r127_7	r167_7	r55_40	r115_105	r112_103	r125_105	r127_129	r25_m	r55_m	r100_m	r118_m	r127_m	r135_m
0946/12	Low water	-0.0531568	0.00586775	1.41114	1.09503	0.774639	7.94629	2.06151	0.150483	1.18004	2.96483	0.18638	2.04717	0.60192	-2.81814	0.598329	-0.295243	1.39664	4.64662	0.629666	3.854	2.4117	3.20426	1.68785	5.38067	0.924254	1.20786	-41.5789	13.489	7.26973	12.6961	54.735	0.765395	0.623367	0.605304	4.16164	5.69851	5.97507	1.52141	3.57898	3.54634	4.84646	0.923099	0.355399	0.504164	0.26226	1.6961	1.79622	1.97062
	High water	-0.0437371	-0.00732563	1.40541	0.477882	0.79916	9.1405	2.1203	0.154989	1.1222	3.41287	0.171885	2.08764	0.561332	-2.91619	0.56373	-0.333186	1.34174	3.31656	0.531018	4.27137	2.83046	3.12949	1.61891	5.71708	0.983118	1.03659	811.525	12.3525	6.53297	12.8148	55.7393	0.789867	0.626046	0.637755	4.63991	7.8735	8.0384	1.71411	3.65403	3.84787	4.8386	0.973473	0.258388	0.463297	0.243221	1.72538	1.92347	1.98638
	Root rot	-0.0424254	-0.00780193	1.52631	0.429684	0.807206	9.60329	2.01743	0.171286	1.22007	3.91317	0.183143	1.97774	0.608617	-2.9232	0.582089	-0.283329	1.35767	3.39443	0.540191	4.69823	2.78813	3.28865	1.68229	6.01752	0.993805	1.0176	70.0507	11.4633	6.3296	12.9386	57.0018	0.799662	0.629846	0.665482	5.16752	8.26631	8.32547	1.7065	3.79905	3.90192	5.08185	0.977781	0.237103	0.430327	0.238837	1.74006	1.97116	2.026
	Vine weevil	-0.0492896	-0.00120761	1.36444	0.397625	0.806992	9.49422	2.1508	0.159904	1.12388	3.49788	0.174696	2.11336	0.543013	-2.9608	0.564179	-0.347749	1.33823	3.17448	0.51752	4.29389	2.94429	3.07799	1.5855	5.60743	0.992022	1.01821	42.8158	12.1291	6.38181	12.98	56.8672	0.798049	0.628301	0.648414	4.73812	7.48636	7.55633	1.71785	3.6222	3.86415	4.7403	0.970398	0.244452	0.455372	0.239292	1.7517	1.95215	2.0229
Latham	Low water	-0.00801658	-0.0296786	1.28246	0.700983	0.699689	5.75873	1.66132	0.156637	0.922365	2.46599	0.163126	1.6659	0.671434	-2.72111	0.554671	-0.568103	1.29667	3.50638	0.538451	3.34244	2.15403	2.57924	1.46329	4.04265	0.956853	1.12387	-15.9555	11.7654	7.71233	9.48845	41.5463	0.684137	0.629168	0.558805	3.58198	5.71744	6.14453	1.47075	2.77589	2.79147	3.58528	0.966667	0.366597	0.531712	0.337998	1.57708	1.7286	1.81324
	High water	-0.0130432	-0.0250728	1.00607	1.05645	0.701751	5.81181	1.90015	0.134512	0.822075	2.14847	0.149846	1.89591	0.575657	-2.76108	0.518826	-0.641021	1.28914	3.65625	0.530711	3.04232	2.31945	2.4403	1.39064	3.83578	0.914343	1.31307	-24.9387	16.0233	9.49214	11.7157	50.4486	0.682486	0.62297	0.518844	3.26431	4.83292	5.26544	1.48519	2.7203	2.8568	3.46798	0.927672	0.410272	0.595153	0.32841	1.58879	1.64607	1.81313
	Root rot	-0.0321	-0.0126501	1.49062	0.793245	0.762203	7.53971	1.93172	0.158764	1.13656	3.02449	0.180823	1.9099	0.6387	-2.79468	0.587025	-0.341866	1.37197	4.69576	0.612162	3.92648	2.4018	3.0947	1.64277	5.20952	0.934083	1.22079	-41.3051	13.321	7.62091	12.4033	53.9387	0.751844	0.625767	0.604548	4.20288	6.29505	6.53323	1.54855	3.37727	3.35427	4.58468	0.953324	0.340058	0.496675	0.276974	1.6605	1.82462	1.93699
	Vine weevil	-0.0241496	-0.0159215	1.41003	0.93912	0.714	6.11608	1.7713	0.146323	0.991031	2.51509	0.165905	1.75662	0.665685	-2.75338	0.569994	-0.48642	1.33335	4.01635	0.588816	3.44637	2.1593	2.78596	1.53164	4.43803	0.928511	1.22524	2.02662	14.4922	9.06304	11.9885	51.8587	0.70188	0.624335	0.563121	3.65394	5.45304	5.66053	1.47944	2.98385	2.95461	3.95089	0.964856	0.378905	0.537562	0.324557	1.61396	1.77219	1.86023
Moy	Low water	-0.0214082	-0.031825	0.975655	0.814343	0.769526	7.88962	2.44599	0.116284	0.775294	2.25577	0.132015	2.41603	0.417408	-2.95454	0.478541	-0.599227	1.25436	2.5765	0.437181	3.20107	3.12509	2.46805	1.33039	4.48299	0.979012	1.06086	25.2726	13.7501	6.48463	10.8312	46.1667	0.753232	0.619878	0.541114	3.41679	8.19064	8.36653	1.92978	2.98919	3.499	3.72947	0.978106	0.277293	0.589311	0.266485	1.68728	1.83359	1.88839
	High water	-0.0384518	-0.0146521	0.900547	1.5013	0.767914	7.8259	2.62095	0.103141	0.798038	2.00847	0.138683	2.60714	0.39821	-2.93677	0.491332	-0.576427	1.28934	2.84956	0.472808	2.96186	3.07707	2.50489	1.35448	4.36878	0.939272	1.14907	963.249	16.8709	7.47186	12.536	52.6832	0.751362	0.615591	0.515314	3.16758	6.03969	6.3686	1.81858	3.01265	3.49086	3.78932	0.930081	0.331187	0.632487	0.264168	1.70105	1.7443	1.90131
	Root rot	-0.0311435	-0.024429	0.964345	0.600654	0.776666	8.66236	2.50729	0.119439	0.797674	2.4585	0.1339	2.479	0.417272	-2.96196	0.479739	-0.583704	1.25555	2.49716	0.421702	3.38887	3.34605	2.49667	1.33652	4.53098	0.990546	1.02396	-68.1121	13.9212	6.41163	11.7928	50.3963	0.762016	0.620257	0.559238	3.63202	8.07806	8.30362	1.90428	3.00558	3.54026	3.77336	0.971524	0.25238	0.562884	0.259022	1.69239	1.83045	1.89297
	Vine weevil	-0.0127688	-0.0383466	1.04848	0.677011	0.771271	7.96331	2.37345	0.129892	0.828817	2.40136	0.142395	2.34837	0.451297	-2.92235	0.496692	-0.557946	1.27192	2.64033	0.445844	3.32842	3.0853	2.52591	1.36237	4.51379	0.988219	1.02564	78.1323	15.1246	7.43954	12.3437	53.0459	0.753756	0.622471	0.55688	3.56187	7.96775	8.23948	1.89501	2.9883	3.45399	3.77773	0.975954	0.266345	0.567365	0.264229	1.67726	1.83205	1.89538
	p value Treatment	0.809798	0.960137	0.0361256	0.261991	0.0112672	0.00493677	0.296903	0.257736	0.0208573	0.00471947	0.176877	0.321487	0.181172	0.0145811	0.118635	0.0371295	0.564922	0.58774	0.739838	0.00410011	0.0440999	0.0146557	0.0424003	0.00688293	0.463134	0.667816	0.424664	0.0167195	0.00349602	0.0161851	0.00319286	0.00426279	0.29042	0.00872771	0.00339824	0.18127	0.211726	0.278447	0.0142006	0.0378132	0.0245245	0.472104	0.077705	0.0182122	0.0253375	0.00853758	0.0330286	0.00371199
	p value Genotype	4.4249e-07	1.0898e-06	6.88859e-09	0.00250807	1.10314e-11	3.93917e-12	1.39623e-13	4.90491e-07	5.0333e-11	3.89714e-12	1.2036e-09	1.26269e-13	7.63293e-14	5.65375e-13	6.06552e-11	7.07604e-09	2.57591e-08	3.55413e-06	1.40966e-09	1.32324e-11	6.75193e-15	3.78934e-11	3.91216e-11	3.22864e-11	0.000709453	0.00199502	0.681253	2.54373e-10	2.70802e-12	7.92619e-12	1.16755e-12	4.97648e-12	3.29099e-06	9.78841e-11	2.18537e-12	0.000100416	6.97251e-05	6.13378e-15	3.38086e-12	1.53833e-11	2.45059e-11	0.829279	1.15998e-07	2.33297e-10	2.05006e-11	2.84526e-13	4.11808e-06	1.79004e-12
	p value Treatment:Genotype interaction	0.116143	0.143882	0.260648	0.187634	0.23067	0.361359	0.772639	0.95557	0.213264	0.603717	0.298721	0.801138	0.689155	0.0579785	0.0932933	0.0826586	0.0108676	0.0446911	0.0267216	0.588971	0.160925	0.0800616	0.0617601	0.201495	0.624359	0.831986	0.857906	0.748192	0.22367	0.228707	0.296469	0.224534	0.827546	0.565539	0.581887	0.316327	0.402137	0.247361	0.228455	0.477563	0.142597	0.592866	0.319603	0.80404	0.284477	0.321683	0.0882824	0.278261
	f value Treatment	0.321409	0.0981462	3.50459	1.4355	4.95835	6.15175	1.32003	1.45864	4.23143	6.1295	1.84692	1.24302	1.80036	4.7279	2.25749	3.5305	0.698793	0.658843	0.421446	6.32504	3.34795	4.66866	3.38545	5.67973	0.891083	0.528687	0.974002	4.40747	6.61316	4.44477	6.75516	6.31735	1.34174	5.2606	6.62692	1.79709	1.64638	1.39285	4.66802	3.50153	3.99251	0.871446	2.65425	4.29834	3.93642	5.2808	3.57144	6.4408
	f value Genotype	18.6882	17.3565	24.4224	6.61465	35.7412	38.0419	45.2503	17.898	32.8112	38.2555	27.0187	45.8363	45.937	41.9978	32.3309	24.2353	22.267	14.9895	27.6637	35.786	51.2002	33.4031	33.3224	33.7829	8.12996	6.8347	0.386201	30.4004	38.6162	36.2572	40.1589	37.3475	15.2009	31.9497	39.3461	10.6508	11.1389	52.8125	38.0873	35.1345	34.1848	0.187771	20.4628	30.6014	34.5597	43.0331	14.9974	39.1081
	f value Treatment:Genotype interaction	1.78762	1.66927	1.31668	1.51693	1.38803	1.11625	0.544526	0.255309	1.43331	0.759932	1.23361	0.506997	0.650977	2.14644	1.89097	1.95732	3.01439	2.28676	2.56142	0.779125	1.59288	1.97417	2.11166	1.46668	0.733563	0.464733	0.427526	0.575992	1.4062	1.39261	1.23866	1.40385	0.471048	0.810003	0.788396	1.20274	1.04941	1.34813	1.39372	0.931614	1.66072	0.774643	1.19544	0.503068	1.2637	1.1885	1.93192	1.27656
	degrees freedom treatment	3	3	3	3	3	3	3	3	3	3	3	3	3	3	3	3	3	3	3	3	3	3	3	3	3	3	3	3	3	3	3	3	3	3	3	3	3	3	3	3	3	3	3	3	3	3	3	3
	degrees freedom genotype	2	2	2	2	2	2	2	2	2	2	2	2	2	2	2	2	2	2	2	2	2	2	2	2	2	2	2	2	2	2	2	2	2	2	2	2	2	2	2	2	2	2	2	2	2	2	2	2
	degrees freedom Treatment:Genotype interaction	6	6	6	6	6	6	6	6	6	6	6	6	6	6	6	6	6	6	6	6	6	6	6	6	6	6	6	6	6	6	6	6	6	6	6	6	6	6	6	6	6	6	6	6	6	6	6	6
	ddf_t	20.0707	20.0767	18.5032	20.0695	17.7508	17.1645	19.1715	18.8118	17.0387	17.8331	17.0431	19.2899	19.075	16.5265	17.0096	17.1844	17.9569	18.3697	18.2579	17.874	16.8165	17.1511	16.9941	17.1613	19.6087	19.5706	19.9344	18.5069	17.4799	18.5427	17.4374	17.5126	19.0804	18.105	17.6712	19.3605	19.2577	17.3395	17.6732	17.3541	17.713	20.2441	19.1699	18.5992	18.0295	18.201	19.3621	18.0799
	ddf_g	62.1184	60.7703	74.7324	61.1719	76.419	74.9699	74.342	71.9768	76.7592	74.0184	78.1581	73.0593	76.7341	75.2177	77.7199	76.3823	74.898	72.5862	69.9253	74.1508	77.4751	76.3391	76.4774	75.8324	64.5607	66.6646	62.1825	72.6987	75.882	77.143	76.6995	76.1522	70.0132	74.2043	74.4605	64.658	64.6409	73.4211	76.3071	76.2136	76.5942	61.3159	66.9711	72.4033	76.368	76.9948	67.2081	77.6097
	ddf_gt	62.5526	61.1841	73.1314	61.5789	74.4475	73.1506	73.37	71.2529	74.9132	72.3728	75.9072	72.3809	75.0709	73.707	75.5535	74.305	73.6778	71.8256	69.5197	72.4254	75.3483	74.4668	74.638	73.702	64.7701	66.791	62.8588	71.3956	74.0119	75.2468	74.6424	74.2216	69.6517	72.5106	72.6776	64.6919	64.6613	72.2422	74.3185	74.2365	74.6205	61.6407	66.8442	71.1949	74.5185	75.1018	66.9966	75.6274
[truncated: 4 more columns]

## Sheet: 090317
genotype	treatment	PRI	PRI2	MTCI	CARI	NDVI	RVI	EVI	GI	CI730	CI709	ch1green	NDRE	RGVI	Datt4	Vogelmann2	Maccioni	doubledif	Vogelmann	mSR705	mNDVI705	SR3	SR4	SR1	Gitelson	SR2	SIPI	mNDVI	mSRCHL	green	red	RE	nir	NDVI	NDRE	GNDVI	GRVI	r127_7	r167_7	r55_40	r115_105	r112_103	r125_105	r127_129	r25_m	r55_m	r100_m	r118_m	r127_m
0946/12	Low water	-0.0412963	-0.00572888	1.53084	0.71751	0.786394	8.44745	2.22428	2.00977	0.171388	1.21138	3.27026	0.186043	1.99053	0.617093	-2.83393	0.59369	-0.274581	1.37622	3.97978	0.591243	4.13253	2.51797	3.2508	1.69572	5.6608	0.960111	1.09533	-48.5995	12.4791	6.964	12.6287	55.3138	0.776368	0.628238	0.631943	4.46049	6.45478	6.64505	1.57811	3.63438	3.64644	4.93484	0.964241	0.301782	0.466183	0.254404	1.69037	1.8847
	High water	-0.0430835	-9.77792e-05	1.44661	0.486115	0.779849	8.3522	1.80864	2.03784	0.180484	1.12201	3.20574	0.178391	2.01206	0.606257	-2.86128	0.565842	-0.405085	1.33539	3.34556	0.520553	3.97534	2.68423	2.96666	1.5841	5.12854	0.992905	1.02142	-39.5462	12.9159	7.21477	12.436	55.0703	0.767914	0.631718	0.620502	4.381	6.23545	6.33697	1.59941	3.33995	3.47234	4.40413	0.976833	0.277957	0.481194	0.266958	1.67817	1.89352
	Root rot	-0.0453609	-0.00387444	1.52528	0.551591	0.807308	9.59216	1.98029	2.05143	0.176226	1.2447	3.83736	0.18658	2.02074	0.605497	-2.89884	0.584769	-0.276159	1.36284	3.48099	0.548976	4.58842	2.75558	3.30446	1.70541	6.00786	0.98563	1.03987	4479.74	11.7258	6.34031	12.8537	56.8396	0.798439	0.630863	0.658432	5.08156	7.09792	7.17132	1.66723	3.81281	3.90494	5.10321	0.973355	0.250939	0.439646	0.235798	1.72877	1.95355
	Vine weevil	-0.0515732	0.00225904	1.53036	0.681554	0.824423	10.981	1.86604	2.0951	0.226957	1.33164	6.25217	0.200383	2.05694	0.7549	-2.89113	0.589721	-0.251384	1.37368	3.43092	0.54217	6.1747	3.01437	3.30439	1.71902	6.06458	0.990586	1.02704	31.1622	11.088	5.81083	12.786	57.861	0.816864	0.637567	0.679052	7.4317	8.8334	9.59531	1.68133	3.79758	3.98841	5.11911	0.967307	0.228499	0.41671	0.221513	1.71705	1.95434
Latham	Low water	-0.0117675	-0.0270687	1.11909	0.841094	0.702036	5.87439	8.09164	1.77174	0.15582	0.859335	2.34202	0.157258	1.76497	0.618627	-2.76765	0.533663	-0.624982	1.28768	3.0558	0.494531	3.19767	2.27228	2.46367	1.4019	3.91926	0.969399	1.10347	8.25222	13.2371	8.33115	10.2282	44.6266	0.684618	0.62707	0.542488	3.446	5.79129	6.24618	1.54377	2.71973	2.83365	3.46459	0.954216	0.355169	0.560112	0.338297	1.58373	1.70749
	High water	-0.0257811	-0.0131195	0.931968	1.30827	0.692167	5.6202	0.822271	1.98396	0.123331	0.79109	1.92794	0.142852	1.97967	0.555022	-2.74891	0.501735	-0.684554	1.2844	2.04328	0.568837	2.83487	2.32643	2.39216	1.38051	3.66609	0.877659	1.53975	65.6318	16.9786	9.69929	11.6179	49.6029	0.672011	0.620165	0.490852	3.0321	4.00408	4.42123	1.46676	2.65816	2.80312	3.37744	0.915603	0.452833	0.629449	0.335143	1.57736	1.59744
	Root rot	-0.0335104	-0.0114376	1.4449	0.862116	0.758773	7.3561	2.45825	1.97875	0.151727	1.09114	2.83178	0.173122	1.95603	0.613944	-2.81763	0.57001	-0.384226	1.35629	4.26217	0.585427	3.75019	2.43479	3.02378	1.60722	5.05161	0.939353	1.14629	-132.763	13.8068	7.72991	12.3852	53.6292	0.747618	0.624567	0.591192	3.9988	5.74327	5.92928	1.56229	3.30533	3.31279	4.45421	0.961972	0.340737	0.514618	0.281242	1.66191	1.82845
	Vine weevil	-0.0169415	-0.0247021	1.36621	0.702271	0.730046	6.53644	2.09893	1.80529	0.156368	0.981513	2.6539	0.16388	1.78779	0.638752	-2.79556	0.559249	-0.486744	1.31638	3.41844	0.542517	3.55604	2.30634	2.75711	1.50413	4.56293	0.959761	1.09558	-4.72359	13.939	8.64127	12.0647	52.5857	0.717203	0.626876	0.5805	3.79529	5.7877	5.97482	1.54807	3.0383	3.09809	3.98587	0.977222	0.338697	0.517833	0.311095	1.62708	1.81134
Moy	Low water	-0.0302205	-0.0238402	1.04129	0.869141	0.773567	8.08915	1.86162	2.40319	0.117668	0.837487	2.42129	0.136392	2.37715	0.438535	-2.9664	0.487764	-0.559606	1.26851	2.69896	0.45155	3.35435	3.04192	2.60694	1.38652	4.76408	0.979688	1.04671	-4.48391	13.4262	6.37962	10.9655	46.688	0.758816	0.619394	0.553583	3.59115	7.09023	7.23549	1.87389	3.16069	3.61565	3.99431	0.976192	0.279352	0.575379	0.265051	1.70588	1.84844
	High water	-0.0271774	-0.0256879	0.953774	0.920675	0.769761	7.89109	1.87544	2.50774	0.107898	0.756513	2.18175	0.126517	2.48448	0.408913	-2.9855	0.466251	-0.622928	1.24608	2.53086	0.430112	3.12869	3.17354	2.44374	1.31554	4.42438	0.977005	1.05205	-62.0179	16.0459	7.42656	12.4509	52.7277	0.752708	0.617897	0.533428	3.33524	6.8705	6.96163	1.89098	2.98528	3.52272	3.69148	0.98133	0.285516	0.60082	0.267803	1.70174	1.83759
	Root rot	-0.0442361	-0.011764	0.807849	1.37905	0.7922	9.25564	1.9983	2.93794	0.0989591	0.733824	2.25293	0.123823	2.89977	0.34567	-3.04367	0.444335	-0.645945	1.24034	2.33176	0.391694	3.15745	3.70745	2.40459	1.28739	4.45909	0.982944	1.0463	75.0472	16.8766	6.74114	12.6585	53.413	0.773762	0.616153	0.522357	3.42671	7.60336	7.78162	2.01021	3.03475	3.75148	3.70521	0.947885	0.263562	0.632701	0.244472	1.73639	1.80116
	Vine weevil	-0.0147222	-0.036027	0.920561	0.751947	0.765662	7.88555	1.93731	2.45733	0.116997	0.74398	2.23398	0.128402	2.43467	0.413575	-2.96572	0.46275	-0.644517	1.23963	2.45656	0.419824	3.15456	3.20314	2.38249	1.29491	4.29046	0.975668	1.06077	-4.25679	15.8882	7.58713	12.3057	52.5931	0.746686	0.620667	0.535614	3.3855	7.10712	7.23542	1.90346	2.89251	3.44793	3.56574	0.979651	0.284747	0.594689	0.269154	1.68327	1.822
	p value Treatment	0.301783	0.486094	0.0549279	0.822687	0.00236184	0.00205058	0.211037	0.00964811	0.194843	0.0512873	0.146758	0.183395	0.0154556	0.33739	0.141642	0.233571	0.0439379	0.325474	0.467004	0.979807	0.0966756	0.0160332	0.0222806	0.10379	0.00629726	0.510976	0.286082	0.503023	0.127438	0.00201024	0.0181603	0.00457963	0.00327089	0.131469	0.0556395	0.00584264	0.273831	0.264278	0.295767	0.0134882	0.00554899	0.0217542	0.644573	0.120133	0.135448	0.00128125	0.0301382	0.0879147
	p value Genotype	1.46153e-06	5.79698e-07	9.21421e-10	0.144734	1.92602e-11	5.47435e-10	0.356846	3.22593e-14	1.33851e-05	7.11917e-11	0.00172892	5.4354e-10	5.90634e-14	7.19347e-06	6.94443e-12	3.40991e-10	4.7991e-08	3.61938e-09	0.0741489	3.17651e-08	0.000324534	1.98422e-15	4.99039e-10	1.30664e-10	2.94169e-09	0.00314428	0.00904574	0.328679	3.97333e-07	4.38315e-11	1.45455e-07	1.51289e-10	1.56173e-10	2.139e-06	6.85675e-08	1.862e-09	0.00103504	0.00340808	1.26885e-16	3.01432e-09	2.47395e-11	2.70853e-09	0.142838	8.42902e-07	2.57552e-07	1.13692e-11	1.24695e-08	3.25036e-05
	p value Treatment:Genotype interaction	0.504616	0.573786	0.094357	0.388629	0.241057	0.107561	0.250477	0.236597	0.711869	0.363372	0.286561	0.686289	0.259437	0.854311	0.883839	0.495944	0.2501	0.430363	0.540188	0.233805	0.285922	0.0846619	0.18284	0.360125	0.181997	0.197945	0.0681306	0.363293	0.527529	0.215738	0.289185	0.195534	0.197316	0.799279	0.450281	0.187072	0.73407	0.71319	0.514911	0.2283	0.452908	0.243391	0.0830857	0.244864	0.549747	0.401634	0.55841	0.0297406
	f value Treatment	1.30145	0.843741	3.06532	0.303229	6.96684	7.30396	1.65698	5.14563	1.74173	3.13504	2.01847	1.8	4.53791	1.19916	2.04102	1.55888	3.28385	1.23342	0.885375	0.0607879	2.44627	4.4386	4.07233	2.36951	5.66353	0.795336	1.35265	0.813236	2.16643	7.20488	4.25214	6.07286	6.49952	2.14625	3.04099	5.88978	1.39576	1.43101	1.32023	4.64561	5.78428	4.07548	0.564941	2.20506	2.10479	7.9135	3.6707	2.52707
	f value Genotype	16.6333	18.1224	27.9036	1.98836	34.656	28.4747	1.04377	47.9954	13.0034	32.1218	6.9005	28.3317	46.6947	13.8518	36.8267	29.1011	21.1205	25.2594	2.68781	22.2829	8.9142	53.8226	28.6072	30.9135	25.6477	6.27863	5.03798	1.1297	18.0149	33.1246	19.5968	30.7781	30.795	15.5336	20.6213	26.497	7.61293	6.16875	64.3764	25.7185	34.4442	25.8385	2.00512	17.1586	18.6548	35.6471	23.4777	12.0027
	f value Treatment:Genotype interaction	0.894075	0.799623	1.88747	1.07068	1.36209	1.81454	1.33879	1.37333	0.622279	1.11212	1.25849	0.654599	1.31904	0.433523	0.38905	0.904989	1.34011	1.00213	0.843711	1.38233	1.25995	1.94313	1.52091	1.1177	1.52393	1.48064	2.0673	1.11308	0.861185	1.42681	1.25423	1.48302	1.47812	0.509597	0.971853	1.5086	0.593963	0.620527	0.879954	1.39427	0.968121	1.35653	1.96713	1.35504	0.831	1.04784	0.819447	2.5037
	degrees freedom treatment	3	3	3	3	3	3	3	3	3	3	3	3	3	3	3	3	3	3	3	3	3	3	3	3	3	3	3	3	3	3	3	3	3	3	3	3	3	3	3	3	3	3	3	3	3	3	3	3
	degrees freedom genotype	2	2	2	2	2	2	2	2	2	2	2	2	2	2	2	2	2	2	2	2	2	2	2	2	2	2	2	2	2	2	2	2	2	2	2	2	2	2	2	2	2	2	2	2	2	2	2	2
	degrees freedom Treatment:Genotype interaction	6	6	6	6	6	6	6	6	6	6	6	6	6	6	6	6	6	6	6	6	6	6	6	6	6	6	6	6	6	6	6	6	6	6	6	6	6	6	6	6	6	6	6	6	6	6	6	6
	ddf_t	19.7988	19.8979	17.7249	19.313	19.02	18.1969	18.3673	17.921	17.7559	17.9049	18.3124	17.9417	17.9984	18.6606	19.3146	18.1965	18.5499	18.7605	18.3859	19.5406	18.2434	18.8238	18.3349	18.4118	18.431	19.813	19.7921	18.1164	17.9787	19.0123	19.4794	18.6622	19.0233	17.2688	18.0359	17.3288	19.5735	19.3764	19.909	18.8856	18.9169	18.8025	19.5444	19.3624	17.9477	18.87	19.4488	19.1282
	ddf_g	65.1044	64.0305	74.1768	68.6013	76.5083	77.1555	80.4257	76.233	77.9593	77.1115	79.0628	78.5807	76.0353	77.4804	75.4069	78.9199	77.3525	77.2834	80.3086	70.427	78.5034	78.248	77.4109	77.918	76.7997	68.0758	69.689	73.4569	75.7989	76.3793	74.4364	76.9192	76.3483	77.2219	76.5413	75.9726	68.3794	70.0007	70.3975	75.6149	74.8785	76.2392	65.3999	70.6752	75.8632	76.6288	74.3851	70.7246
	ddf_gt	65.2979	64.3808	73.3073	68.7387	74.7851	75.2379	76.4293	74.1959	75.9798	75.4944	76.6863	76.3755	74.0363	75.6669	74.1585	76.5038	75.4559	75.5007	76.7638	70.3288	76.3802	75.4323	75.538	75.9488	74.9138	68.0719	69.69	72.3069	74.1235	74.6195	73.3463	75.0901	74.6308	75.4092	74.6935	74.4922	68.4646	69.862	62.6532	74.0175	73.2919	74.5668	65.558	70.4519	74.166	74.7948	73.3227	70.1966
[truncated: 5 more columns]

## Sheet: 160317
genotype	treatment	PRI	PRI2	MTCI	CARI	NDVI	RVI	EVI	GI	CI730	CI709	ch1green	NDRE	RGVI	Datt4	Vogelmann2	Maccioni	doubledif	Vogelmann	mSR705	mNDVI705	SR3	SR4	SR1	Gitelson	SR2	SIPI	mNDVI	mSRCHL	green	red	RE	nir	NDVI	NDRE	GNDVI	GRVI	r127_7	r167_7	r55_40	r115_105	r112_103	r125_105	r127_129	r25_m	r55_m	r100_m	r118_m	r127_m
0946/12	Low water	-0.036292	-0.0153106	1.74995	0.211238	0.807622	9.60861	1.57623	1.87977	0.183193	1.30943	4.20979	0.193226	1.8369	0.681829	-2.87382	0.606261	-0.185257	1.38739	3.55824	0.559522	5.07077	2.65931	3.50364	1.76316	6.39422	1.01397	0.973363	85.6234	10.5161	6.30338	12.9047	56.6805	0.799738	0.629068	0.686971	5.44651	10.4009	10.5374	1.73903	3.90806	3.86215	5.4155	0.997114	0.21164	0.39559	0.242998	1.72383	2.00464
	High water	-0.0290025	-0.0278954	1.54867	0.227861	0.81707	10.2251	1.52308	2.09197	0.171424	1.21156	4.06111	0.180121	2.03525	0.588925	-2.96073	0.574511	-0.265524	1.3511	3.17615	0.51532	4.88789	2.97855	3.31826	1.66107	6.21614	1.02182	0.958452	56.5045	11.2226	6.04715	13.0612	57.4815	0.809163	0.629525	0.673467	5.30998	10.3375	10.3568	1.86671	3.82965	3.99238	5.17823	0.993024	0.195265	0.421554	0.236217	1.75767	2.01501
	Root rot	-0.0289269	-0.0303224	1.61706	0.470682	0.824384	10.9137	1.49282	2.03583	0.180217	1.28301	4.56421	0.18646	1.97185	0.619464	-2.96341	0.585345	-0.215995	1.36196	3.23205	0.522986	5.35002	2.99434	3.47957	1.723	6.64899	1.02722	0.949002	-17.4898	10.5307	5.80021	13.1524	58.2702	0.818055	0.63144	0.693987	5.84556	11.3343	11.3653	1.90452	4.03615	4.17435	5.50789	0.993227	0.178463	0.396326	0.229114	1.76885	2.03743
	Vine weevil	-0.0441682	-0.0161189	1.6214	0.409818	0.832764	11.2383	1.4741	2.07477	0.182738	1.28662	4.60465	0.187969	2.0108	0.607572	-2.96879	0.586388	-0.197679	1.36212	3.22729	0.523025	5.3915	3.09307	3.49072	1.72754	6.72587	1.03053	0.942792	38.6549	10.1585	5.55173	13.1731	58.2317	0.825678	0.630941	0.703055	5.89346	11.7851	11.8509	1.91863	4.06903	4.24387	5.54383	0.997256	0.166896	0.383879	0.220552	1.77119	2.05074
Latham	Low water	-0.00284957	-0.0400204	1.14737	0.382382	0.714787	6.1451	1.48359	1.75516	0.154319	0.839513	2.54805	0.153297	1.73335	0.6113	-2.81418	0.516098	-0.63449	1.26682	2.56224	0.432222	3.41586	2.42286	2.43627	1.35931	3.94882	1.0323	0.945435	24.4779	12.4338	7.9898	10.3303	45.1463	0.698559	0.62767	0.567961	3.67447	6.96351	7.29641	1.69683	2.68524	2.87441	3.42045	0.987234	0.276678	0.528927	0.334597	1.60749	1.78505
	High water	0.00503555	-0.042478	1.19962	0.341402	0.720243	6.37027	1.49409	1.71135	0.161021	0.874442	2.78299	0.154173	1.67772	0.638907	-2.82119	0.524131	-0.603977	1.27497	2.70626	0.450415	3.64375	2.42435	2.52344	1.39021	4.18165	1.01925	0.965011	-44.8284	13.5323	9.00897	11.8854	52.1325	0.704537	0.628738	0.587393	3.91589	7.13006	7.5691	1.6528	2.80079	2.95341	3.60532	0.988019	0.280354	0.5055	0.326424	1.61313	1.80984
	Root rot	-0.0127978	-0.033849	1.56713	0.26185	0.772008	7.89623	1.53841	1.84471	0.161203	1.12051	3.42884	0.174658	1.80825	0.659424	-2.86943	0.573121	-0.353928	1.35118	3.27116	0.519244	4.34455	2.53279	3.10022	1.60051	5.36141	1.01619	0.969213	133.988	12.2571	7.41709	12.6151	54.8374	0.761306	0.62584	0.634912	4.6209	8.12129	8.22999	1.72952	3.39537	3.3903	4.60667	0.992776	0.239476	0.458944	0.280129	1.69196	1.93558
	Vine weevil	-0.00470398	-0.039819	1.29342	0.378697	0.742519	6.91788	1.51466	1.80665	0.152643	0.935747	2.88909	0.156783	1.77417	0.616483	-2.86879	0.537965	-0.521592	1.2965	2.84	0.472422	3.78783	2.50089	2.69419	1.44033	4.58069	1.01762	0.967132	52.383	13.3134	8.31679	12.2677	53.3099	0.729305	0.625975	0.59974	4.04107	7.6104	7.82814	1.71989	3.01613	3.14565	3.92852	0.989961	0.263686	0.497243	0.308697	1.65904	1.86474
Moy	Low water	-0.0194529	-0.0363569	1.24692	0.275979	0.797963	9.08148	1.51361	2.29989	0.133256	0.961796	3.07703	0.15018	2.25422	0.484543	-2.99454	0.516786	-0.438078	1.29797	2.77013	0.460168	4.01078	3.13527	2.87181	1.46997	5.40085	1.01984	0.962088	60.8397	11.66	5.76079	11.2544	48.2618	0.785947	0.621641	0.610958	4.28591	10.109	10.1751	2.02518	3.43504	3.81394	4.46839	0.996133	0.207446	0.502039	0.248889	1.7419	1.95214
	High water	-0.0272494	-0.0316929	1.06519	0.483909	0.795101	9.03132	1.52248	2.49366	0.112078	0.827571	2.70861	0.13284	2.44054	0.423495	-3.05717	0.482736	-0.537631	1.25899	2.49821	0.426122	3.65917	3.37857	2.63223	1.36125	5.00046	1.01988	0.963177	34.2794	14.2868	6.66647	12.8851	54.5501	0.781814	0.61776	0.585131	3.90243	9.72519	9.72392	2.09243	3.26139	3.8358	4.08747	0.995584	0.21283	0.539293	0.251471	1.75806	1.93664
	Root rot	-0.0270922	-0.030432	1.05057	0.499853	0.800334	10.0458	1.35764	2.56286	0.125579	0.849294	2.96426	0.135899	2.49735	0.419472	-3.05875	0.473008	-0.554518	1.25482	2.38465	0.399795	3.84728	3.65964	2.61507	1.34916	4.96094	1.05038	0.912838	29.3693	13.7886	6.58769	12.8324	55.2368	0.784749	0.622645	0.598807	4.17553	11.0726	11.0668	2.17795	3.20623	3.79775	4.03392	0.991377	0.171544	0.519588	0.25253	1.75582	1.93981
	Vine weevil	-0.00259298	-0.0483822	1.04112	0.589659	0.784391	8.76844	1.4644	2.35681	0.157707	0.843232	2.85594	0.146115	2.30689	0.479705	-2.96233	0.488867	-0.565342	1.25667	2.41417	0.408427	3.69017	3.31494	2.52636	1.34432	4.65292	1.0253	0.952462	12.3108	13.8341	7.01028	12.3968	54.0511	0.76898	0.627795	0.592983	4.01115	9.65414	9.96935	2.01125	3.03375	3.56743	3.82171	0.989549	0.213624	0.51867	0.260134	1.68978	1.87839
	p value Treatment	0.805338	0.821861	0.165394	0.118844	0.170097	0.0423486	0.299823	0.143485	0.468818	0.182259	0.0318554	0.280327	0.175686	0.281981	0.138742	0.415422	0.35457	0.255227	0.261799	0.493125	0.0454459	0.028997	0.198068	0.205264	0.23466	0.325891	0.29969	0.769689	0.180964	0.199363	0.297569	0.0895241	0.204966	0.592561	0.163089	0.0333277	0.198114	0.220624	0.119299	0.265555	0.193294	0.23057	0.974354	0.010768	0.179245	0.314797	0.233292	0.252361
	p value Genotype	4.04328e-06	0.00113411	1.12944e-09	0.0725807	8.86911e-11	5.7863e-12	0.222377	2.26096e-14	0.000197251	1.48677e-10	6.79674e-13	1.90594e-08	1.36366e-14	2.38682e-11	5.58416e-09	3.91111e-09	1.21016e-08	2.77325e-08	7.99436e-09	1.80048e-08	1.37946e-12	5.1928e-16	2.25654e-10	2.11578e-10	1.2689e-10	0.234069	0.228949	0.966738	3.50989e-09	1.5979e-10	3.95818e-07	1.0667e-10	4.34338e-10	0.000307733	6.625e-10	6.88297e-13	1.33279e-09	3.45079e-09	9.2437e-14	1.10202e-10	3.11198e-11	1.56398e-10	0.0257255	1.30086e-11	2.86088e-09	1.14928e-10	8.20154e-08	2.04646e-08
	p value Treatment:Genotype interaction	0.266369	0.39226	0.135234	0.315681	0.376687	0.69915	0.0692909	0.647349	0.685764	0.4309	0.868314	0.762471	0.632048	0.416298	0.393812	0.353983	0.253929	0.134424	0.037322	0.0598562	0.721814	0.35341	0.228788	0.29829	0.332313	0.0111852	0.0233317	0.335031	0.955248	0.389907	0.168114	0.40496	0.363944	0.584676	0.850997	0.821752	0.810952	0.815331	0.471532	0.266692	0.512489	0.285723	0.23601	0.409873	0.962427	0.444951	0.250445	0.17807
	f value Treatment	0.327703	0.3044	1.90544	2.22205	1.85824	3.30173	1.31345	2.03085	0.881249	1.80626	3.69949	1.38204	1.83099	1.37443	2.05819	0.999786	1.15148	1.47128	1.45094	0.83249	3.2836	3.7237	1.72326	1.69105	1.55333	1.23207	1.31286	0.378336	1.824	1.70373	1.31561	2.50645	1.67665	0.650076	1.91965	3.64	1.70837	1.60483	2.20724	1.43216	1.73489	1.57155	0.0718432	4.88919	1.83451	1.2624	1.5489	1.47506
	f value Genotype	14.8771	7.48566	27.1638	2.711	32.0343	37.2029	1.53432	48.5413	9.52445	30.8063	42.2294	22.5832	49.6592	33.7704	24.52	25.116	23.3411	21.9941	23.9556	22.7221	40.3294	58.5256	30.0794	30.1998	31.1809	1.48204	1.50473	0.0338428	25.9391	30.9029	18.1263	31.6839	29.1273	8.99824	28.3874	41.9844	27.2693	25.5891	45.7098	31.4448	34.0044	30.789	3.85698	35.5271	26.3626	31.5619	20.4851	22.6786
	f value Treatment:Genotype interaction	1.30507	1.06447	1.68903	1.19996	1.08958	0.63834	2.05377	0.703897	0.655263	1.00137	0.412699	0.55775	0.723391	1.0239	1.06056	1.12869	1.33138	1.69276	2.37376	2.12795	0.609641	1.13021	1.39259	1.23486	1.16857	3.01018	2.62708	1.1637	0.256072	1.06729	1.5701	1.0427	1.11155	0.7846	0.438209	0.479163	0.493855	0.487943	0.940389	1.30249	0.882047	1.26108	1.37712	1.03463	0.238286	0.980066	1.34021	1.53733
	degrees freedom treatment	3	3	3	3	3	3	3	3	3	3	3	3	3	3	3	3	3	3	3	3	3	3	3	3	3	3	3	3	3	3	3	3	3	3	3	3	3	3	3	3	3	3	3	3	3	3	3	3
	degrees freedom genotype	2	2	2	2	2	2	2	2	2	2	2	2	2	2	2	2	2	2	2	2	2	2	2	2	2	2	2	2	2	2	2	2	2	2	2	2	2	2	2	2	2	2	2	2	2	2	2	2
	degrees freedom Treatment:Genotype interaction	6	6	6	6	6	6	6	6	6	6	6	6	6	6	6	6	6	6	6	6	6	6	6	6	6	6	6	6	6	6	6	6	6	6	6	6	6	6	6	6	6	6	6	6	6	6	6	6
	ddf_t	19.5888	19.6494	17.763	18.9534	19.4851	19.2113	18.5978	19.0984	18.5604	17.9357	17.3922	18.001	19.0367	18.3174	19.5882	18.1276	18.5989	18.3338	17.6823	18.2473	17.5411	19.2212	17.9705	17.6501	18.3252	18.7882	18.8003	18.8577	17.031	19.408	19.6473	19.2266	19.4201	19.0535	17.755	17.5271	19.5847	19.4669	19.6984	18.4124	19.2918	18.1965	19.8014	19.3884	16.9621	19.4781	19.7495	19.4469
	ddf_g	70.7565	69.8033	77.7844	79.9742	74.8774	75.3291	74.0439	77.1163	78.8445	76.9438	72.6519	77.1079	77.2215	79.6813	77.597	77.4581	76.6778	77.0683	77.3669	76.4513	74.3214	74.6011	76.7791	76.7359	76.2762	71.4903	72.3106	78.6473	70.9276	75.2269	73.7172	74.9387	75.0462	76.9952	74.9963	73.5281	74.093	74.5988	76.0082	76.2239	74.8825	76.3746	70.5276	75.8062	70.3246	74.8292	74.3309	74.3381
	ddf_gt	70.2112	69.3449	75.7762	75.5707	73.7064	73.754	72.5877	75.4506	76.6609	75.0566	72.059	75.3254	75.5325	76.9616	75.1701	75.4979	74.9146	75.2738	75.4399	74.7842	73.0683	73.6248	74.8651	74.8365	74.3805	70.7544	71.3596	73.7291	71.2056	73.9386	72.9731	73.5421	73.7955	75.378	73.6464	72.562	72.8871	73.1971	74.3099	74.3513	73.5097	74.4641	69.7874	74.3413	70.8466	73.6867	73.457	73.366
[truncated: 5 more columns]

## Sheet: 240317
genotype	treatment	PRI	PRI2	MTCI	CARI	NDVI	RVI	EVI	GI	CI730	CI709	ch1green	NDRE	RGVI	Datt4	Vogelmann2	Maccioni	doubledif	Vogelmann	mSR705	mNDVI705	SR3	SR4	SR1	Gitelson	SR2	SIPI	mNDVI	mSRCHL	green	red	RE	nir	NDVI	NDRE	GNDVI	GRVI	r127_7	r167_7	r55_40	r115_105	r112_103	r125_105	r127_129	r25_m	r55_m	r100_m	r118_m	r127_m
0946/12	Low water	-0.0145099	-0.0319668	1.61483	0.214944	0.803204	9.33297	1.7721	1.91636	0.199587	1.26793	3.92077	0.194364	1.89525	0.642499	-2.83632	0.594666	-0.233567	1.37177	3.5382	0.556241	4.71284	2.67837	3.33028	1.71859	6.09331	0.990475	1.02048	-81.1558	11.1319	6.53749	12.5792	56.3225	0.791827	0.634821	0.669897	5.12664	8.59748	8.80707	1.65758	3.73799	3.81876	5.13524	0.988814	0.243785	0.416511	0.236152	1.68346	1.95382
	High water	-0.0374872	-0.0132702	1.51811	0.340806	0.809229	9.96655	1.67996	2.10261	0.178439	1.21357	3.83914	0.18312	2.06536	0.576079	-2.92565	0.574525	-0.290772	1.35092	3.2825	0.52546	4.62055	2.90265	3.26233	1.6629	6.09962	1.00152	0.998268	245.209	11.7786	6.3302	12.8741	57.0485	0.799704	0.63153	0.657872	5.08213	8.54527	8.55778	1.75196	3.7693	3.95623	5.07974	0.98696	0.229404	0.441777	0.236921	1.73323	1.98605
	Root rot	-0.0299442	-0.021457	1.53192	0.242801	0.823036	10.6843	1.58356	2.11428	0.189191	1.24202	4.1853	0.187277	2.07051	0.575373	-2.95178	0.574368	-0.274491	1.35052	3.17069	0.512297	4.9116	3.08282	3.28245	1.65954	6.23644	1.01411	0.97318	136.457	11.0905	5.94879	12.9757	58.0419	0.813605	0.634416	0.679356	5.45061	9.5574	9.54542	1.82698	3.81264	4.06465	5.13356	0.991407	0.198692	0.416784	0.224346	1.74755	2.02328
	Vine weevil	-0.0333255	-0.0194529	1.69071	0.295122	0.838476	11.7999	1.56525	2.11651	0.208705	1.37348	4.687	0.202253	2.06983	0.602254	-2.92489	0.600769	-0.158419	1.38079	3.37455	0.538244	5.38744	3.119	3.56767	1.77728	6.9327	1.01799	0.965919	108.986	10.1024	5.46224	13.0458	58.9876	0.830254	0.637743	0.70754	5.9861	10.6976	10.6829	1.84335	4.11775	4.31304	5.67755	0.994845	0.17729	0.380191	0.207908	1.74839	2.05956
Latham	Low water	-0.00530234	-0.0370719	1.09802	0.542295	0.710222	5.95667	1.66737	1.80791	0.142852	0.796549	2.36769	0.141682	1.78435	0.592074	-2.8481	0.505839	-0.667722	1.25711	2.68022	0.449628	3.25539	2.42478	2.3946	1.33757	3.932	1.00082	1.00449	-62.5569	11.1931	6.94945	8.91734	38.6615	0.695268	0.625166	0.551266	3.47885	5.95513	6.24279	1.65764	2.69608	2.92277	3.39297	0.97971	0.311656	0.554911	0.335613	1.61921	1.77556
	High water	-0.0147891	-0.0295827	1.05898	0.624894	0.720038	6.44429	1.88674	1.98307	0.120184	0.785525	2.33246	0.134193	1.95934	0.535336	-2.89007	0.480773	-0.68047	1.25912	2.78879	0.44646	3.26041	2.6021	2.45512	1.34556	4.18358	0.982582	1.04932	-25.3278	15.6932	8.88901	12.0791	51.5949	0.704548	0.620196	0.533339	3.46973	5.99606	6.14273	1.70547	2.82557	3.07561	3.57824	0.979876	0.321586	0.584717	0.323295	1.64347	1.78689
	Root rot	-0.0200371	-0.0255481	1.49615	0.573119	0.764726	7.5962	1.98865	1.89581	0.164794	1.10356	3.12557	0.174674	1.87194	0.634659	-2.83327	0.569911	-0.374618	1.34686	3.60939	0.553648	4.02009	2.46834	3.03992	1.6001	5.24678	0.964494	1.07697	-29.3941	13.0189	7.6177	12.4113	54.2942	0.753531	0.627729	0.613598	4.30116	6.56543	6.68646	1.60461	3.357	3.39242	4.53241	0.981602	0.305013	0.485773	0.277347	1.66671	1.88504
	Vine weevil	-0.0103369	-0.0340838	1.15247	0.513684	0.739412	6.73844	1.90044	1.99569	0.13604	0.851946	2.47926	0.14365	1.97533	0.547815	-2.88259	0.50288	-0.600205	1.27341	2.96272	0.472778	3.39327	2.6459	2.553	1.38748	4.34093	0.970427	1.06479	-7.48583	14.877	8.40161	12.1505	52.4313	0.723233	0.623549	0.558285	3.61727	6.18806	6.31934	1.66658	2.90976	3.14261	3.72329	0.984477	0.31857	0.554156	0.302443	1.65077	1.82302
Moy	Low water	-0.0237256	-0.028478	1.39045	0.497228	0.792336	8.93123	1.76701	2.13728	0.157537	1.08843	3.22736	0.168421	2.10987	0.541972	-2.91203	0.554614	-0.350397	1.33183	3.2374	0.519437	4.11548	2.82374	3.07885	1.58927	5.70122	0.988419	1.02471	54.9708	11.2041	5.93628	11.1187	48.4561	0.781142	0.62659	0.624343	4.43292	8.48579	8.60889	1.80576	3.59579	3.82277	4.78559	0.986101	0.251226	0.480843	0.247402	1.71167	1.93165
	High water	-0.0291613	-0.0289006	1.1046	0.365705	0.814636	10.2257	1.62009	2.55276	0.132169	0.907603	3.06448	0.144656	2.50345	0.417422	-3.05262	0.496337	-0.47124	1.27154	2.61444	0.4438	3.9459	3.56977	2.75849	1.41853	5.42354	1.00665	0.98707	248.249	13.3535	6.07798	12.9356	55.8064	0.803064	0.623541	0.613779	4.28774	9.40612	9.38637	2.03856	3.46033	4.12641	4.37968	0.992589	0.21232	0.503423	0.227279	1.76324	1.95937
	Root rot	-0.0265418	-0.0329826	1.07084	0.614502	0.82399	11.4045	1.48932	2.75903	0.141706	0.914666	3.18484	0.14663	2.69584	0.387864	-3.06633	0.489264	-0.47957	1.26778	2.48914	0.418749	4.02266	3.93236	2.74001	1.40067	5.4567	1.02751	0.950213	93.996	13.4054	5.85875	12.9514	56.3836	0.809849	0.626119	0.614734	4.42031	10.9918	10.9746	2.2208	3.43262	4.18728	4.35885	0.988158	0.17252	0.505225	0.219929	1.76645	1.96711
	Vine weevil	-0.0140414	-0.0381664	1.01322	0.682956	0.781452	8.63449	1.71107	2.43836	0.127892	0.817829	2.60818	0.135631	2.40839	0.425107	-2.99626	0.475986	-0.59123	1.25104	2.51778	0.423742	3.49485	3.28597	2.53202	1.34364	4.70743	0.994251	1.0144	0.781215	13.1809	6.28556	10.9568	47.1984	0.76359	0.622926	0.563396	3.78892	7.93887	8.0101	1.94909	3.09282	3.6311	3.86999	0.987027	0.251462	0.565121	0.257486	1.71	1.88077
	p value Treatment	0.0116129	0.0685247	0.351762	0.432642	0.0316658	0.0127485	0.762196	0.00115684	0.16972	0.365481	0.259257	0.299649	0.00152085	0.0436168	0.0107884	0.259587	0.37809	0.358508	0.389626	0.314196	0.293905	0.000742485	0.474712	0.416455	0.484496	0.449443	0.519169	0.648462	0.309556	0.0444914	0.0199244	0.0679589	0.0553708	0.178698	0.28627	0.249707	0.0197739	0.0250627	0.00259185	0.460559	0.0482627	0.52761	0.459818	0.00540593	0.300763	0.0536002	0.00533959	0.0828572
	p value Genotype	8.10824e-05	0.000342379	6.74621e-07	1.15576e-05	3.90895e-13	1.35151e-12	0.000120744	3.07026e-14	2.4561e-08	2.85016e-08	2.04778e-10	1.29325e-07	3.21274e-14	2.7354e-09	6.92621e-10	3.73301e-06	5.09768e-07	2.05906e-06	0.000176122	0.00018124	8.5998e-10	4.78911e-14	1.23041e-07	3.68144e-07	1.56352e-08	7.19017e-05	1.82417e-05	0.722183	7.92369e-08	6.46825e-12	7.85898e-11	7.00041e-12	8.56908e-12	8.06334e-09	1.18228e-08	2.1872e-10	1.97745e-12	1.9427e-12	2.96252e-15	9.86396e-09	1.57348e-11	3.47468e-08	0.0402799	1.22864e-15	7.88697e-08	8.47553e-13	1.1926e-11	1.92729e-10
	p value Treatment:Genotype interaction	0.112613	0.106383	0.0579706	0.255376	0.311518	0.0723017	0.0120358	0.0442311	0.37044	0.116166	0.261466	0.132261	0.0621106	0.154194	0.117974	0.0770347	0.101757	0.0477062	0.0140788	0.018956	0.24691	0.00158701	0.113038	0.0955551	0.251081	0.00228088	0.0049988	0.992405	0.218716	0.323828	0.335568	0.213979	0.294787	0.518145	0.21107	0.253688	0.00448055	0.00461218	0.000141683	0.254808	0.225279	0.210078	0.469555	0.00530816	0.218344	0.396621	0.412142	0.198232
	f value Treatment	4.88566	2.80393	1.15746	0.961905	3.63638	4.70909	0.389228	8.27829	1.86037	1.12062	1.45267	1.31071	7.85758	3.28838	4.91459	1.45047	1.08784	1.13919	1.06035	1.26749	1.3316	9.16247	0.868711	0.995605	0.84844	0.926676	0.784415	0.559334	1.28082	3.25941	4.19823	2.8018	3.01902	1.81064	1.35607	1.48911	4.21711	3.92834	7.01658	0.897853	3.16075	0.765259	0.899275	6.01168	1.30862	3.04976	5.86297	2.59775
	f value Genotype	10.7105	8.89155	17.4466	13.177	43.6055	40.8441	10.2025	49.1515	22.7314	22.3317	30.7207	20.0033	48.9134	26.0805	28.7571	14.963	17.8452	15.823	9.78937	9.73946	28.1252	48.5932	19.9554	18.3023	23.2331	10.8606	12.6623	0.326877	20.6562	37.5826	32.4874	37.3019	37.0139	24.6407	23.7185	30.6015	39.9307	39.9891	55.6758	23.965	35.8403	21.9298	3.36686	56.3912	20.661	42.0285	36.2648	30.9053
	f value Treatment:Genotype interaction	1.79169	1.82238	2.15142	1.32816	1.20978	2.03379	2.96459	2.29261	1.10134	1.77699	1.31545	1.70626	2.11291	1.61943	1.76965	1.99985	1.84941	2.25487	2.8927	2.73633	1.34943	4.02979	1.79146	1.88309	1.33972	3.82181	3.4164	0.128497	1.42065	1.18577	1.16322	1.43325	1.24351	0.874613	1.44128	1.33343	3.4835	3.46878	5.3277	1.33087	1.40392	1.44398	0.944253	3.38808	1.42162	1.05701	1.03153	1.4775
	degrees freedom treatment	3	3	3	3	3	3	3	3	3	3	3	3	3	3	3	3	3	3	3	3	3	3	3	3	3	3	3	3	3	3	3	3	3	3	3	3	3	3	3	3	3	3	3	3	3	3	3	3
	degrees freedom genotype	2	2	2	2	2	2	2	2	2	2	2	2	2	2	2	2	2	2	2	2	2	2	2	2	2	2	2	2	2	2	2	2	2	2	2	2	2	2	2	2	2	2	2	2	2	2	2	2
	degrees freedom Treatment:Genotype interaction	6	6	6	6	6	6	6	6	6	6	6	6	6	6	6	6	6	6	6	6	6	6	6	6	6	6	6	6	6	6	6	6	6	6	6	6	6	6	6	6	6	6	6	6	6	6	6	6
	ddf_t	18.1638	18.4481	19.0502	17.5389	18.924	18.9742	17.4435	17.8524	19.4904	19.0638	18.8542	19.2655	17.7305	18.6521	19.0033	19.0101	19.1091	19.0513	18.6324	18.7494	18.8153	17.3385	18.7548	18.7771	18.9827	16.7829	16.7679	18.5376	18.9668	18.8578	18.4666	18.8783	18.9346	19.4072	18.9942	18.8447	18.2988	18.4327	17.7747	18.8964	19.1617	18.8595	18.9671	17.2365	18.9596	19.0819	18.6589	18.6869
	ddf_g	74.9123	75.0452	71.5148	78.8403	72.0165	72.2867	74.8321	72.863	70.1177	71.9748	73.2565	70.8998	73.2679	73.6305	71.3615	71.4623	71.8857	71.2582	70.9036	71.6811	73.3236	71.3869	72.7996	72.4644	72.8992	75.1521	75.1148	75.8638	72.5755	72.2758	73.369	72.8633	72.2616	69.689	72.6059	73.2435	72.7522	72.6592	70.8026	73.2016	72.0186	73.0306	68.6991	74.4695	72.6126	71.5628	72.69	72.7449
	ddf_gt	73.2071	73.4677	70.7855	74.5932	70.7647	70.7965	72.8937	71.6157	69.7458	71.0682	71.7529	70.3511	71.9256	71.9465	70.0291	70.7903	70.9552	70.5702	70.2601	70.8743	71.7826	70.2342	71.5023	71.3069	71.3821	73.0759	73.0631	74.165	71.4648	70.9114	72.0448	71.6436	70.983	69.3746	71.4821	71.7135	70.9366	70.8751	69.973	71.5923	70.6272	71.5169	67.8352	72.4975	71.5113	70.3691	71.7138	71.4027
[truncated: 5 more columns]

## Sheet: 300317
genotype	treatment	PRI	PRI2	MTCI	CARI	NDVI	RVI	EVI	GI	CI730	CI709	ch1green	NDRE	RGVI	Datt4	Vogelmann2	Maccioni	doubledif	Vogelmann	mSR705	mNDVI705	SR3	SR4	SR1	Gitelson	SR2	SIPI	mNDVI	mSRCHL	green	red	RE	nir	NDVI	NDRE	GNDVI	GRVI	r127_7	r167_7	r55_40	r115_105	r112_103	r125_105	r127_129	r25_m	r55_m	r100_m	r118_m	r127_m
0946/12	Low water	-0.0197517	-0.0307962	1.46686	0.221339	0.80927	9.58592	1.63286	2.04066	0.175845	1.15575	3.80668	0.178647	2.0043	0.584173	-2.91466	0.568196	-0.29186	1.34202	3.14838	0.516681	4.63885	2.92413	3.16426	1.61901	5.88885	1.00646	0.988211	912.804	11.3765	6.29501	12.7785	56.4308	0.799081	0.630702	0.664524	5.0271	9.84197	10.0115	1.79326	3.65872	3.88848	4.90799	0.991329	0.217944	0.426892	0.235801	1.71978	1.96954
	High water	-0.0357666	-0.0200485	1.55903	0.334672	0.832738	11.483	1.59397	2.2213	0.184126	1.26929	4.32352	0.187383	2.16777	0.559071	-2.95597	0.576686	-0.222912	1.35812	3.23595	0.520561	5.09125	3.19845	3.42609	1.71208	6.72603	1.01248	0.976039	58.3428	10.8785	5.55364	13.0506	58.11	0.824838	0.632957	0.684606	5.62005	10.865	10.9313	1.9084	4.03302	4.32107	5.49678	0.990821	0.187564	0.409935	0.213162	1.75578	2.02806
	Root rot	-0.0242815	-0.0300824	1.43485	0.505035	0.82306	10.9089	1.52107	2.19641	0.177175	1.17051	4.11899	0.177759	2.14245	0.540297	-2.98035	0.557322	-0.30603	1.33183	2.96862	0.489259	4.88724	3.23681	3.19283	1.60663	6.14513	1.02215	0.958102	50.874	11.3955	5.91581	12.9912	57.7281	0.813014	0.632286	0.670463	5.39143	10.9929	11.0513	1.94584	3.75798	4.09998	5.02748	0.990832	0.185311	0.428873	0.226068	1.75459	2.01203
	Vine weevil	-0.0327488	-0.024387	1.70087	0.356979	0.850314	12.6646	1.51942	2.20018	0.206351	1.39925	4.90811	0.203354	2.14002	0.588	-2.94071	0.603063	-0.115863	1.38628	3.34739	0.53763	5.62249	3.27158	3.67036	1.80861	7.28026	1.02441	0.953756	53.2432	9.6859	5.03957	13.1703	59.4528	0.843501	0.637254	0.719769	6.24307	12.6732	12.7465	1.96941	4.27949	4.52002	5.92769	0.992305	0.153705	0.366077	0.196897	1.76462	2.07117
Latham	Low water	-0.00734384	-0.0410838	1.01594	0.463576	0.726076	6.39547	1.48908	2.01651	0.105923	0.735353	2.28467	0.126754	2.00335	0.518487	-2.92026	0.472467	-0.704305	1.24838	2.4916	0.413014	3.23526	2.74548	2.35802	1.28929	3.93236	1.02109	0.963309	-7.98354	12.3204	7.09806	9.90779	42.3647	0.707679	0.619146	0.5354	3.4243	6.87039	7.0187	1.78989	2.71249	2.98461	3.4005	0.982856	0.278001	0.584634	0.32264	1.66531	1.80474
	High water	-0.0126657	-0.0365225	1.11555	0.323081	0.748059	7.13854	1.57101	2.06786	0.124693	0.832109	2.60794	0.136516	2.03502	0.525561	-2.94301	0.483314	-0.627058	1.26683	2.71092	0.431965	3.53262	2.81794	2.55491	1.36423	4.43904	1.01327	0.97863	-39.9856	14.8637	8.11772	12.3646	52.9201	0.732976	0.620851	0.562315	3.76586	7.43436	7.57244	1.8294	2.95221	3.2259	3.78321	0.989202	0.262613	0.555958	0.299566	1.68192	1.85217
	Root rot	-0.00995607	-0.0379551	1.48482	0.381932	0.772862	7.93915	1.68253	1.94003	0.157188	1.07582	3.2413	0.169156	1.90457	0.623198	-2.88286	0.56118	-0.382209	1.33858	3.28375	0.520847	4.15141	2.62555	3.01162	1.56673	5.30283	0.996801	1.00759	192.348	12.6843	7.38879	12.5835	54.7583	0.76203	0.626151	0.624157	4.43125	8.0101	8.09778	1.73907	3.36994	3.47404	4.51864	0.9909	0.258744	0.474869	0.274096	1.69129	1.9222
	Vine weevil	-0.0124402	-0.0368572	1.23297	0.396033	0.760776	7.43082	1.69269	2.01746	0.134772	0.913702	2.79082	0.150163	1.98904	0.547851	-2.92001	0.520466	-0.508639	1.29547	2.89031	0.476496	3.72356	2.71999	2.71873	1.43661	4.78067	0.992959	1.01471	3282.36	13.9141	7.74181	12.4928	53.7085	0.747575	0.622453	0.588731	3.95984	7.55789	7.67121	1.77071	3.13406	3.37325	4.06063	0.987609	0.271827	0.520191	0.284311	1.69065	1.88034
Moy	Low water	-0.0245415	-0.0302439	1.31845	0.430214	0.794359	8.93733	1.63705	2.22406	0.145411	1.02145	3.08132	0.159949	2.18608	0.508285	-2.95043	0.539214	-0.389004	1.31533	2.98798	0.492692	3.99418	2.94724	2.96514	1.52769	5.53878	1.00406	0.99283	-341.194	11.4619	5.86165	11.1862	48.4127	0.783651	0.624521	0.617059	4.2903	9.06836	9.14995	1.89702	3.51189	3.82566	4.61106	0.99102	0.23208	0.492461	0.249048	1.7266	1.94345
	High water	-0.0298934	-0.0282376	1.18704	0.546301	0.817531	10.5803	1.52486	2.48429	0.139049	0.964608	3.33422	0.150923	2.42508	0.43995	-3.04749	0.511371	-0.428065	1.28499	2.65542	0.449865	4.20417	3.53043	2.86949	1.45986	5.63782	1.02085	0.960771	34.2146	12.8172	6.00107	13.0101	56.3707	0.806801	0.624753	0.629493	4.57923	10.8858	10.8774	2.07282	3.55201	4.14518	4.55596	0.994252	0.192426	0.48304	0.228734	1.76923	1.98296
	Root rot	-0.0205397	-0.041482	1.08821	0.69631	0.838639	12.5902	1.42377	2.95169	0.14213	0.928213	3.35466	0.145731	2.87369	0.366171	-3.08726	0.484321	-0.453227	1.26593	2.45309	0.412178	4.19728	4.27478	2.79114	1.41234	5.73514	1.03936	0.929328	34.8263	13.0465	5.38907	13.0258	56.7381	0.824594	0.626153	0.625117	4.60905	13.9196	13.9929	2.41107	3.54157	4.39728	4.51895	0.995041	0.141531	0.492576	0.206038	1.77637	1.99012
	Vine weevil	-0.00960067	-0.0416992	0.983713	0.565203	0.770708	8.71007	1.51593	2.39432	0.115471	0.788533	2.68455	0.127075	2.37351	0.42754	-2.99614	0.453322	-0.632276	1.2415	2.41051	0.394422	3.58962	3.31452	2.5312	1.3372	4.75232	1.01967	0.966159	40.9203	13.8939	6.7289	11.8002	50.6525	0.75219	0.619805	0.557971	3.88322	9.314	9.41662	1.99272	3.09101	3.60042	3.89247	0.98993	0.228588	0.564043	0.26815	1.70559	1.86841
	p value Treatment	0.113657	0.242542	0.938718	0.185734	0.0512454	0.0137095	0.696032	0.00177609	0.726167	0.802071	0.326663	0.896795	0.00545345	0.679097	0.0452174	0.967792	0.794313	0.973486	0.997158	0.981173	0.367287	0.000646302	0.746688	0.893495	0.364995	0.38729	0.413435	0.430304	0.708113	0.044644	0.0328112	0.159002	0.0706269	0.634772	0.587398	0.291935	0.0351108	0.0418517	0.00282978	0.33352	0.0178046	0.487449	0.707998	0.0163304	0.735782	0.0405121	0.00414362	0.149549
	p value Genotype	5.3367e-05	0.000744154	1.61083e-05	0.00268497	1.21765e-09	9.7556e-11	0.0307227	4.25975e-10	8.25136e-07	6.22457e-07	3.8764e-09	4.25136e-06	6.13455e-10	4.56584e-07	2.42022e-06	7.62081e-05	6.90912e-06	3.6575e-05	0.000299626	0.000408849	1.18465e-08	3.71421e-11	9.7274e-07	2.35992e-06	1.10739e-07	0.00068372	0.000452381	0.300544	1.99907e-06	1.67904e-09	5.78154e-08	7.83822e-09	5.59907e-09	8.93461e-08	6.52738e-07	3.81905e-09	4.08262e-09	4.52687e-09	2.04222e-11	9.81222e-08	4.9857e-10	2.68121e-07	0.0341464	1.17893e-12	1.76702e-06	2.65262e-10	1.00174e-09	7.0995e-08
	p value Treatment:Genotype interaction	0.145545	0.253438	0.0274428	0.446889	0.039101	0.00699262	0.00284398	0.000122907	0.120675	0.0491813	0.145157	0.0496115	0.000381366	0.0466824	0.0852845	0.0273365	0.0345963	0.0273512	0.0144802	0.0105803	0.141446	1.31247e-05	0.0501802	0.0478244	0.0676683	0.000207152	0.000393953	0.420229	0.0892599	0.0314011	0.0769649	0.0555008	0.0363684	0.171195	0.075552	0.137478	0.00822266	0.0081441	4.63745e-05	0.068682	0.0157003	0.0714263	0.468131	0.00427968	0.095811	0.0393973	0.0907234	0.0349332
	f value Treatment	2.2621	1.51147	0.133799	1.77895	3.11442	4.70394	0.486151	8.03328	0.441176	0.332323	1.23009	0.197531	6.12929	0.511906	3.25409	0.0842988	0.343297	0.0735003	0.015939	0.0578721	1.11715	9.95819	0.411395	0.202318	1.1237	1.06521	1.00201	0.96279	0.467863	3.27858	3.62794	1.92874	2.76896	0.580489	0.658636	1.33891	3.53966	3.34101	6.98463	1.21149	4.44731	0.843116	0.467863	4.40198	0.427179	3.3886	6.35312	1.98824
	f value Genotype	11.2451	8.02059	12.9052	6.41753	27.3135	32.0832	3.65301	28.8628	17.2154	17.5538	25.5531	14.7932	28.031	17.7232	15.2841	10.8446	14.0602	11.8125	9.09119	8.70242	23.6537	32.7395	16.8361	15.5643	20.0592	8.0969	8.61663	1.22133	15.8481	26.6769	20.8205	24.4177	24.7309	20.6476	17.487	25.563	25.7579	25.597	34.9632	20.1938	28.7498	18.7116	3.56192	41.8389	16.0236	29.9034	27.2201	20.8588
	f value Treatment:Genotype interaction	1.65018	1.33577	2.54203	0.977228	2.35372	3.24893	3.71402	5.3695	1.75737	2.23784	1.65326	2.23414	4.74853	2.25771	1.93881	2.54434	2.42114	2.54443	2.87289	3.03473	1.66744	6.54964	2.2257	2.25123	2.0669	5.12416	4.78054	1.01814	1.92025	2.46697	1.99449	2.17317	2.39154	1.56234	2.00988	1.68337	3.17437	3.17995	5.90809	2.05818	2.82579	2.03808	0.946956	3.51638	1.88189	2.349	1.90526	2.4168
	degrees freedom treatment	3	3	3	3	3	3	3	3	3	3	3	3	3	3	3	3	3	3	3	3	3	3	3	3	3	3	3	3	3	3	3	3	3	3	3	3	3	3	3	3	3	3	3	3	3	3	3	3
	degrees freedom genotype	2	2	2	2	2	2	2	2	2	2	2	2	2	2	2	2	2	2	2	2	2	2	2	2	2	2	2	2	2	2	2	2	2	2	2	2	2	2	2	2	2	2	2	2	2	2	2	2
	degrees freedom Treatment:Genotype interaction	6	6	6	6	6	6	6	6	6	6	6	6	6	6	6	6	6	6	6	6	6	6	6	6	6	6	6	6	6	6	6	6	6	6	6	6	6	6	6	6	6	6	6	6	6	6	6	6
	ddf_t	19.2824	19.7435	19.2279	18.7618	18.5562	17.7871	18.4721	15.7852	19.4702	19.2136	18.7182	19.3956	16.2855	18.269	18.4925	19.317	19.1723	19.2313	19.0189	19.0511	18.6908	15.6617	18.9568	19.0026	18.5481	18.939	19.0185	19.2745	19.2382	18.203	18.1787	19.1081	18.5583	19.5713	19.2635	18.6605	18.4342	18.4639	17.1564	18.383	16.8009	18.6382	19.9159	19.0623	19.2238	18.1702	17.5521	19.2169
	ddf_g	75.22	68.1999	72.3328	74.3489	75.1172	73.3541	73.5467	77.59	70.1913	71.7573	72.977	71.0862	79.4746	77.6553	79.4696	72.165	72.5441	72.0264	72.5931	72.7253	73.305	81.3134	72.9571	72.7614	73.7256	70.4329	69.8072	76.1915	71.6659	75.9328	77.5592	72.4376	75.1197	70.0333	71.6815	73.1294	70.1932	70.0285	74.0073	74.5492	76.172	73.6968	63.939	69.5365	71.7283	75.8762	79.2656	72.1503
	ddf_gt	73.6518	68.2852	71.6156	73.0805	73.3281	71.7943	71.9358	72.8276	69.8768	71.0751	71.7894	70.6079	74.2405	75.1785	75.767	71.5009	71.68	71.3589	71.7969	71.8718	72.0348	76.2903	71.896	71.7813	72.2416	69.6452	69.2072	74.4997	71.0525	73.7403	75.0096	71.5338	73.3074	69.7475	71.0464	71.8751	69.6393	69.506	72.4914	72.7755	73.4821	72.2646	64.3707	69.254	71.1058	73.7143	76.1747	71.3594
[truncated: 5 more columns]

[truncated: 2 more sheets: 050417, 100417]
