# Supplementary material for: Raspberry plant stress detection using hyperspectral imaging
Source: Plant Direct. 2023 Mar 16;7(3):e490. doi: 10.1002/pld3.490 (PMC10020142; doi:10.1002/pld3.490)
Supplement: Supplementary file 4 — Data S1. Supporting Information. [file PLD3-7-e490-s001.xlsx]

## Sheet: Sheet1
Image 1		0946/12	Latham	Glen Moy	Latham	0946/12	Glen Moy	Glen Moy	0946/12	0946/12	0946/12	Glen Moy	0946/12
Gap next to wall			Low Water			Vine Weevil			Root Rot			High Water			Block 1
Image 2		Glen Moy	Latham	0946/12	Glen Moy	Latham	0916/12	Latham	Latham	Glen Moy	Latham	Latham	Glen Moy
< 1.2m	>	<				4.8m							>
Image 3		Latham	0946/12	Latham	0946/12	Glen Moy	Glen Moy	0946/12	Latham	0946/12	0946/12	Latham	0946/12
Gap next to wall			Root Rot			High Water			Low Water			Vine Weevil			Block 2
Image 4		0946/12	Glen Moy	Glen Moy	Latham	Latham	0946/12	Glen Moy	Latham	Glen Moy	Glen Moy	Glen Moy	Latham
< 1.2m	>	<				4.8m							>
Image 5		0946/12	0946/12	Latham	0946/12	Glen Moy	0946/12	Latham	Latham	Glen Moy	Glen Moy	Latham	0946/12
Gap next to wall			Vine Weevil			Low Water			High Water			Root Rot			Block 3
Image 6		Glen Moy	Glen Moy	Latham	Latham	Latham	Glen Moy	0946/12	0946/12	Glen Moy	0946/12	Glen Moy	Latham
< 1.2m	>	<				4.8m							>
Image 7		0946/12	Glen Moy	Latham	Glen Moy	0946/12	Latham	Glen Moy	Latham	0946/12	0946/12	Glen Moy	Glen Moy
Gap next to wall			High Water			Root Rot			Vine Weevil			Low Water			Block 4
Image 8		0946/12	Glen Moy	Latham	0946/12	Glen Moy	Latham	0946/12	Glen Moy	Latham	Latham	Latham	0946/12
< 1.2m	>	<				4.8m							>
